# Supplementary material for: Understanding park visitors’ soundscape perception using subjective and objective measurement
Source: PeerJ. 2024 Jan 31;12:e16592. doi: 10.7717/peerj.16592 (PMC10838067; doi:10.7717/peerj.16592)
Supplement: Supplemental Information 1 [file peerj-12-16592-s001.csv]

ZCTA5CE10	ZONE_CODE	COUNT	AREA	MIN	MAX	RANGE	MEAN	STD	SUM	RCC_ZIP	QuietDay	NatureConn	NatureDive	SoundsNatu	MindRest	Demands	NoiseHome	DevelopSki	ImproveSki	Family	Friends	Wildlife	PhotoWild	Redwoods	Beauty	Solitude	Exercise	NatureLear	PeaceQuiet	NatureHear	DiffTypesB	BirdDivers	Pleasantne	AbleHear	Scenario_a	Scenario_b	Scenario_c	Scenario_d	Scenario_e	Scenario_f	Scenario_g	Scenario_h	NoiseRepri	NoiseFined	NoiseGroup	NoiseVisit	NoiseFairn	NoiseFeelb	TrailHike
7419	164	444	0.004342809	36.04563141	44.73472977	8.689098358	40.95225979	2.293500233	18182.80335	7419	1	6	6	6	3	5	5	1	1	6	1	1	1	6	6	1	1	5	6	6	1	1	5	4	1	2	2	2	2	2	1	2	2	2	1	1	5	5	1
11788	172	247	0.002415932	47.45016861	49.02384186	1.573673248	48.32345698	0.296461071	11935.89388	11788	1	4	4	3	4	6	5	1	1	5	1	4	5	6	6	3	4	4	3	4	1	2	5	2	1	2	2	2	2	2	1	2	1	1	1	3	5	5	2
95969	87	1648	0.016119255	32.96072006	45.19738007	12.23666	37.36737729	2.955389812	61581.43777	95969	1	6	6	6	6	6	6	2	2	3	3	6	6	6	6	6	6	6	6	6	1	2	5	2	1	1	2	1	1	2	1	1	1	1	1	2	5	5	1
94115	273	30	0.000293433	50.54924011	55.30916977	4.759929657	53.94460691	1.083665748	1618.338207	94115	1	5	5	3	2	2	4	5	5	5	5	5	5	5	5	2	4	5	3	5	1	2	6	3	1	1	1	2	2	1	2	2	2	2	2	2	4	4	1
10007	325	5	4.89E-05	56.17507935	56.77404022	0.598960876	56.46794434	0.251979883	282.3397217	10007	1	5	5	5	5	5	5	1	1	5	5	5	5	6	5	5	4	3	5	5	2	6	3	4	1	1	1	2	1	1	2	2	2	2	2	2	4	4	1
22193	97	490	0.00479274	44.71067047	53.05554962	8.34487915	47.02019674	1.154029278	23039.8964	22193	1	5	6	6	6	6	6	5	5	6	1	5	5	6	6	1	6	6	6	5	1	6	5	3	2	2	1	2	1	2	1	2	4	4	4	4	5	5	1
94402	265	129	0.001261762	46.99309158	51.88394165	4.890850067	48.91504926	1.213342434	6310.041355	94402	1	6	4	5	5	5	4	4	4	4	5	5	5	4	4	5	5	4	4	4	1	6	5	3	1	1	2	1	1	2	2	1	2	2	4	4	4	4	1
73013	236	781	0.00763904	43.34225082	55.21184921	11.86959839	48.50319244	2.1392633	37880.99329	73013	1	6	5	5	6	4	4	5	5	5	5	3	5	5	3	3	3	5	5	6	1	3	5	1	1	2	1	2	1	1	1	2	2	2	2	4	4	3	1
2141	112	17	0.000166279	54.534729	55.61252975	1.077800751	54.971999	0.34689734	934.523983	2141	1	6	6	6	4	4	6	6	6	6	6	6	4	6	6	4	4	6	4	6	3	3	6	1	1	1	1	1	2	1	2	1	1	1	1	5	5	3	2
80305	305	203	0.001985564	36.69696045	47.6843605	10.98740005	43.36341475	2.057771458	8802.773193	80305	1	5	4	5	3	4	5	2	2	4	4	5	3	5	5	4	4	5	5	5	1	2	5	3	1	1	2	2	1	2	1	2	2	2	3	4	5	5	2
23602	246	364	0.003560321	46.49483871	53.1862793	6.691440582	49.15794926	1.705739974	17893.49353	23602	1	6	6	6	6	6	6	2	2	5	1	6	6	6	6	6	3	3	6	6	2	3	2	5	1	2	2	2	2	2	1	2	2	2	4	5	5	3	1
10032	59	20	0.000195622	52.53694916	56.39141083	3.85446167	54.03602295	1.458843751	1080.720459	10032	1	4	4	5	4	3	3	3	3	2	2	3	3	5	5	4	4	4	4	4	1	3	5	2	1	2	1	1	1	2	2	1	2	1	3	3	4	5	2
23188	41	2908	0.028443443	35.29151154	49.58285141	14.29133987	42.01184685	3.80405671	122170.4506	23188	1	6	5	6	1	4	4	1	1	6	1	6	4	5	6	5	5	5	6	6	2	3	6	3	1	1	1	1	2	1	2	2	1	1	1	1	5	4	2
44118	327	205	0.002005126	48.20241928	52.29800034	4.095581055	49.81760178	0.903856007	10212.60836	44118	1	4	3	6	5	5	5	2	2	2	3	3	3	6	6	5	3	3	5	4	2	6	4	4	1	1	2	2	1	1	2	2	2	1	3	3	5	4	1
77098	252	43	0.000420587	54.6004715	56.50577164	1.90530014	55.42427303	0.437452482	2383.24374	77098	1	5	4	5	6	6	6	6	1	1	3	3	2	6	5	3	2	2	6	3	1	6	6	1	1	1	1	1	2	1	2	2	1	1	1	5	5	5	1
20003	177	68	0.000665115	53.83069992	56.52042007	2.689720154	55.82054099	0.534081437	3795.796787	20003	1	5	5	5	5	5	5	2	2	3	1	5	3	6	6	3	3	3	5	5	2	6	4	3	1	1	2	2	2	2	2	2	1	1	1	1	1	1	2
95602	307	1376	0.013458796	33.23997879	48.44765091	15.20767212	38.13983613	3.605484606	52480.41451	95602	1	5	5	6	3	5	4	2	2	5	1	5	3	5	6	3	3	3	4	5	2	6	6	1	1	2	2	2	1	1	2	2	3	2	2	4	5	4	2
84105	122	87	0.000850956	47.92855835	55.04013824	7.111579895	51.25238686	1.673703087	4458.957657	84105	1	6	6	6	6	6	6	6	6	6	6	6	6	6	6	6	6	6	6	6	3	4	6	1	1	2	2	1	1	2	2	1	2	2	2	4	4	5	2
34677	45	255	0.002494181	47.92047882	52.3115387	4.391059875	49.63036777	1.096581857	12655.74378	34677	1	3	3	4	4	3	3	2	2	1	1	5	4	6	4	4	4	4	4	4	1	2	4	1	1	1	2	2	2	2	2	2	2	2	2	2	4	5	1
94028	255	413	0.004039595	34.63365936	48.89966965	14.26601028	41.81931708	3.9946822	17271.37795	94028	1	6	4	6	5	5	6	1	1	5	2	4	2	5	5	5	4	4	6	6	2	2	6	1	1	2	1	1	1	2	2	1	1	1	5	5	5	5	2
54313	44	1802	0.017625545	36.97518158	54.01934814	17.04416656	43.21318582	3.282467354	77870.16085	54313	1	5	4	5	5	4	4	3	3	5	3	3	3	5	5	5	5	5	4	4	1	2	6	2	1	1	1	1	1	2	2	1	4	2	4	4	4	4	2
78550	312	2303	0.022525877	38.30699921	54.07368851	15.7666893	43.34351677	4.137478482	99820.11912	78550	1	4	5	5	5	6	6	1	1	1	1	5	5	5	5	4	1	4	5	5	1	6	6	1	2	2	2	2	1	1	1	2	4	4	4	4	4	4	1
48310	24	245	0.00239637	47.5594101	53.40874863	5.849338531	49.4784909	1.227208586	12122.23027	48310	1	4	3	3	4	5	5	2	2	5	5	4	5	6	5	2	3	4	3	3	1	3	6	1	1	2	2	1	1	2	2	1	3	2	2	4	5	5	1
53589	227	2654	0.025959044	37.24303818	45.77434158	8.531303406	40.39667538	1.764529371	107212.7764	53589	1	4	3	4	4	5	3	2	2	6	1	3	2	6	6	4	3	3	4	4	5	3	6	2	1	2	1	1	1	1	2	1	1	1	2	2	4	4	1
94114	261	41	0.000401025	48.96036911	54.43618011	5.475811005	52.12775951	1.381139808	2137.23814	94114	1	6	5	5	5	6	3	2	2	6	5	4	3	6	6	3	2	3	4	4	2	3	5	2	1	2	1	2	1	1	1	2	2	1	3	4	5	5	1
45701	66	4159	0.040679601	35.15306091	49.58903122	14.43597031	39.00277819	2.968370091	162212.5545	45701	1	4	3	4	6	6	5	2	2	6	6	5	5	6	6	5	5	4	5	5	4	3	6	2	1	1	1	1	2	1	2	2	2	1	2	4	4	4	2
18940	340	918	0.008979051	41.0735817	48.68299866	7.609416962	44.75738643	1.651716384	41087.28074	18940	1	5	6	5	5	6	4	3	3	1	4	6	6	5	5	5	6	4	4	4	3	3	6	1	1	2	1	2	2	2	1	2	3	3	4	4	5	5	2
80210	288	166	0.001623663	47.27867889	55.70642853	8.427749634	52.47277198	2.131159727	8710.480148	80210	1	4	5	3	4	3	4	2	2	5	1	3	5	6	5	3	3	4	3	4	3	3	5	3	1	1	2	2	2	2	1	2	1	1	2	4	5	4	2
19380	328	900	0.008802991	41.84468079	51.30821991	9.463539124	45.76933927	1.519575172	41192.40534	19380	1	4	5	4	2	2	2	3	1	6	6	5	4	5	5	4	5	5	5	4	2	3	6	2	1	1	1	2	1	2	2	1	2	2	2	2	4	3	2
94117	89	43	0.000420587	49.24364853	54.72600937	5.48236084	52.32554981	1.446778109	2249.998642	94117	1	6	6	5	5	5	6	4	4	6	6	4	4	6	6	4	4	5	5	4	1	2	6	2	1	1	2	2	2	1	1	2	2	2	3	4	5	4	2
78759	159	346	0.003384261	45.72843933	56.18785858	10.45941925	50.0235998	2.533858704	17308.16553	78759	1	5	4	3	5	1	2	1	1	1	6	2	1	6	6	2	4	3	3	3	1	6	4	3	2	2	2	2	1	2	1	2	1	1	1	2	4	4	1
91107	313	219	0.002142061	42.17240906	52.08808136	9.915672302	48.11274747	2.425765943	10536.6917	91107	1	6	6	6	6	5	6	2	2	4	4	5	6	6	6	6	4	4	6	6	2	3	5	3	1	1	2	2	2	2	1	2	2	2	2	2	4	4	1
8742	98	183	0.001789942	45.58261871	48.0187912	2.436172485	47.05146112	0.493387699	8610.417385	8742	1	5	6	5	5	5	5	3	3	5	1	5	2	6	6	3	4	5	5	5	2	3	4	5	1	1	2	1	1	1	2	1	3	3	3	4	4	5	1
80237	75	98	0.000958548	46.31615829	51.36948013	5.053321838	48.49389201	1.104631217	4752.401417	80237	1	4	5	5	2	2	2	2	2	5	1	5	5	6	6	5	5	5	4	4	1	6	6	4	1	1	1	1	2	1	1	2	1	1	2	4	4	5	1
30040	149	1545	0.015111802	42.53646088	50.91772079	8.381259918	46.1368315	1.319221186	71281.40467	30040	1	5	5	6	6	6	5	2	2	5	5	4	4	5	6	2	5	5	4	5	5	4	6	2	1	1	1	2	2	2	2	1	2	2	4	5	5	4	2
59102	210	453	0.004430839	40.02484894	50.12503815	10.10018921	44.25921504	2.242050093	20049.42441	59102	1	4	5	5	4	5	3	3	3	4	3	4	4	5	4	5	3	3	4	4	1	3	6	1	1	1	2	2	2	2	1	2	2	2	4	4	5	5	1
31901	32	118	0.00115417	50.14556885	56.13790894	5.992340088	53.71976552	1.548129682	6338.932331	31901	1	4	2	3	2	2	2	2	2	4	4	4	3	5	3	2	4	4	3	3	1	2	5	1	1	1	1	2	1	2	2	1	1	1	1	3	3	3	1
70394	346	2191	0.021430394	38.50593185	49.03409958	10.52816772	42.61507771	2.789163739	93369.63527	70394	1	6	6	4	6	6	6	6	6	4	4	5	3	6	6	5	4	5	5	6	1	6	6	1	1	2	1	1	1	2	2	1	2	2	2	4	5	4	2
76034	294	335	0.003276669	47.93161011	52.1846199	4.253009796	49.29592935	0.876992094	16514.13633	76034	1	5	4	4	4	3	3	2	2	4	1	4	3	5	5	1	3	3	4	3	1	6	5	1	1	2	1	2	2	2	2	2	3	2	4	4	4	4	2
94947	108	622	0.006083845	33.63999939	48.55849838	14.91849899	38.86292223	4.820552963	24172.73763	94947	1	6	5	6	6	5	3	4	4	6	4	6	3	6	6	6	6	5	6	6	3	3	6	3	1	2	1	1	1	2	2	2	3	2	1	4	5	5	2
29407	168	457	0.004469963	45.68545151	52.73677063	7.051319122	49.62241848	1.463780811	22677.44524	29407	1	3	3	2	1	1	1	5	3	6	6	5	5	6	6	2	4	6	3	4	3	4	6	2	1	2	2	2	2	1	1	2	1	2	2	2	4	3	1
42104	131	1513	0.014798807	37.12099838	54.74306107	17.62206268	44.1249284	4.042475413	66761.01666	42104	1	4	5	4	3	4	2	2	2	3	2	2	4	5	5	3	3	3	4	4	1	2	6	2	1	2	1	2	1	2	2	1	2	2	2	3	5	4	2
94941	290	620	0.006064283	34.64648819	49.60763931	14.96115112	42.28016997	4.761303141	26213.70538	94941	1	6	6	6	6	6	4	6	6	4	6	6	3	2	5	5	5	5	5	5	1	3	5	2	1	1	1	1	1	1	2	2	1	1	1	1	4	5	2
94122	47	64	0.00062599	48.4575882	51.72594833	3.268360138	49.89705682	0.910847569	3193.411636	94122	1	5	5	2	2	2	2	2	2	6	6	4	4	6	6	1	4	4	1	3	5	4	6	1	1	2	1	2	2	2	2	1	1	1	1	4	5	1	1
15108	160	1131	0.011062426	46.03902817	51.72537994	5.686351776	48.44302185	0.992401944	54789.05772	15108	1	5	4	6	5	4	5	2	2	5	5	5	4	6	5	4	4	4	5	5	1	2	5	2	1	2	1	2	2	2	2	1	2	2	3	4	4	4	2
95401	330	560	0.005477417	36.57221985	51.36177826	14.78955841	43.85388416	3.870516373	24558.17513	95401	1	5	5	5	5	5	5	5	5	6	4	5	6	4	5	5	4	5	5	5	1	3	6	1	1	1	2	1	1	2	2	1	2	2	2	2	4	4	2
37203	147	108	0.001056359	52.82777023	55.77854156	2.950771332	54.95675451	0.509602198	5935.329487	37203	1	6	6	5	3	3	3	2	2	3	3	6	4	6	4	4	5	5	5	4	1	3	6	1	1	2	1	2	1	1	2	1	1	1	1	1	3	2	2
94903	285	546	0.005340481	33.71001053	49.24443817	15.53442764	43.59792918	4.554259409	23804.46933	94903	1	5	6	6	3	4	4	3	3	4	4	5	3	5	5	5	6	5	5	6	2	3	6	1	1	1	1	2	2	1	2	2	2	1	3	4	5	5	2
93908	1	5804	0.056769513	31.86371994	48.03279877	16.16907883	36.61777951	3.741382276	212529.5923	93908	1	4	5	5	5	5	5	1	1	1	1	3	1	5	5	4	4	4	4	5	1	1	4	2	1	1	2	2	2	1	1	2	1	1	1	1	5	5	1
77019	315	87	0.000850956	48.23107147	56.32870865	8.097637177	54.10665429	2.084422053	4707.278923	77019	1	6	6	6	6	6	6	3	3	3	3	6	4	6	6	6	6	5	6	6	2	3	5	3	1	2	2	1	1	2	2	1	1	1	3	3	5	5	2
94558	371	10549	0.10318084	29.7875309	49.83142853	20.04389763	35.84927078	3.895101286	378173.9575	94558	1	6	6	6	6	6	6	4	4	6	6	6	6	6	6	6	6	6	6	6	1	4	4	2	1	1	2	2	1	2	2	2	2	2	2	2	4	4	1
83686	114	2720	0.026604596	31.55015945	48.34344101	16.79328156	36.69506513	3.476953122	99810.57716	83686	1	3	3	4	6	6	5	1	1	5	5	4	6	5	5	5	5	2	5	5	2	2	6	1	1	2	1	2	1	2	2	1	2	2	2	2	4	4	2
94609	366	45	0.00044015	49.35435104	53.85496902	4.500617981	51.92781245	1.204942511	2336.75156	94609	1	5	5	4	5	5	3	2	2	4	4	4	2	6	6	4	4	4	4	4	2	1	5	2	1	1	2	2	2	1	2	2	2	1	4	4	5	5	1
94530	272	129	0.001261762	45.28310013	50.83721161	5.554111481	48.52578416	1.214539471	6259.826157	94530	1	3	3	3	3	3	3	3	3	4	4	4	3	5	5	3	5	3	3	3	2	4	6	1	1	1	2	1	1	2	2	1	1	1	1	1	1	1	2
80903	306	134	0.001310668	46.52199173	52.5019989	5.980007172	48.95446117	1.311050538	6559.897797	80903	1	6	6	4	5	6	6	5	5	1	6	3	2	6	6	3	6	4	4	3	5	4	6	2	2	2	2	2	2	1	1	2	1	1	2	5	5	5	2
63021	229	613	0.005995815	43.69247818	50.16397858	6.471500397	46.69481314	1.463663921	28623.92045	63021	1	6	6	6	4	4	4	3	2	2	2	6	6	6	6	6	5	3	5	5	1	6	5	2	1	2	2	2	2	2	1	2	3	3	4	5	5	5	2
90059	86	83	0.000811831	48.91360855	54.12168884	5.208080292	51.65786049	1.368470497	4287.602421	90059	1	6	6	4	6	6	5	1	1	5	3	6	4	6	6	4	6	6	6	6	3	2	6	2	1	1	2	1	1	2	1	2	2	2	4	3	5	5	1
95901	10	5476	0.053561312	33.91978073	50.21023941	16.29045868	38.33768665	2.858168837	209937.1721	95901	1	6	6	6	6	6	6	6	6	1	6	6	6	6	6	6	6	6	6	6	1	6	6	2	1	1	2	1	2	2	2	1	1	1	1	1	4	5	1
75025	137	231	0.002259434	47.37020874	51.93851852	4.568309784	49.29318516	1.151517185	11386.72577	75025	1	6	5	5	6	5	5	2	2	5	5	4	6	6	6	6	4	4	5	5	1	6	4	3	2	2	1	2	1	2	1	2	2	2	3	4	5	5	1
94705	284	91	0.00089008	46.29935837	51.37018967	5.070831299	48.15698276	1.31965557	4382.285431	94705	1	4	4	4	5	5	5	2	1	6	5	2	2	5	6	2	5	3	5	5	3	2	6	2	1	2	1	2	2	2	2	2	4	4	2	4	5	5	2
30309	180	86	0.000841175	49.54779816	55.31462097	5.766822815	52.96043245	1.342456629	4554.597191	30309	1	5	5	6	5	5	5	4	4	5	3	4	3	5	5	4	4	4	4	5	1	3	6	2	2	2	1	2	2	1	1	2	2	2	3	4	4	4	1
94066	101	166	0.001623663	46.37025833	55.6658783	9.295619965	50.12090552	2.157431018	8320.070316	94066	1	6	6	6	6	6	4	6	6	6	4	4	4	5	6	6	4	5	6	6	2	4	6	3	1	2	1	1	1	1	2	1	1	1	1	2	5	5	2
33896	42	286	0.002797395	45.55907059	50.67795181	5.118881226	48.18247612	0.944913988	13780.18817	33896	1	5	4	5	4	4	4	2	2	1	5	5	4	6	6	4	5	4	5	5	4	4	5	1	1	2	2	1	1	2	2	1	1	1	2	4	5	4	2
19446	111	630	0.006162094	44.89096832	49.69792938	4.80696106	47.17243744	0.804621418	29718.63559	19446	1	5	5	5	4	5	5	3	3	4	5	6	3	6	5	4	5	4	5	5	4	2	6	2	1	1	1	2	2	1	1	2	2	2	4	4	4	4	1
8823	63	98	0.000958548	44.65711975	47.44623184	2.789112091	45.90122238	0.65642206	4498.319794	8823	1	6	6	6	3	5	3	2	2	6	3	6	2	6	6	2	4	4	4	6	5	4	6	4	1	1	1	2	2	1	2	2	4	4	5	5	5	5	2
34761	234	420	0.004108063	48.11745071	53.19078064	5.073329926	49.78784927	1.037551692	20910.89669	34761	1	5	5	5	5	4	3	2	2	5	1	5	5	6	5	4	3	3	5	3	1	2	5	2	2	2	1	2	1	2	2	1	1	1	1	1	4	4	1
6840	355	646	0.006318592	39.56652832	47.63990021	8.073371887	43.72073722	1.65181239	28243.59624	6840	1	5	5	5	6	5	5	3	3	5	5	5	5	5	5	5	5	5	5	5	5	3	6	1	1	1	1	2	2	2	1	2	2	2	4	4	5	5	2
12083	93	1259	0.012314407	34.75922012	43.27671051	8.517490387	38.15607998	1.432666955	48038.5047	12083	1	4	4	4	4	4	4	3	3	4	4	4	4	5	5	3	3	4	4	4	3	3	6	2	1	2	1	2	2	1	1	1	2	2	3	4	4	4	2
94014	319	164	0.001604101	47.74974823	51.74346161	3.993713379	49.3518807	0.993211385	8093.708435	94014	1	6	6	6	6	5	4	2	2	5	6	6	4	6	6	5	4	5	6	6	1	2	6	1	1	2	1	1	1	1	2	1	2	1	5	4	5	4	2
17701	29	2598	0.025411302	32.81764984	49.83769989	17.02005005	38.31381395	4.659758553	99539.28865	17701	1	3	3	4	5	5	5	2	2	2	2	4	4	6	6	6	6	6	6	6	3	3	3	3	2	2	2	2	1	2	1	2	2	2	2	4	5	5	1
49301	350	1682	0.016451813	36.92514038	50.22341919	13.29827881	42.3472224	2.770936685	71228.02808	49301	1	4	4	5	4	4	4	1	1	6	6	6	1	6	6	6	5	5	6	5	1	2	6	1	1	2	1	1	1	2	2	1	2	2	4	5	5	5	1
33411	348	1042	0.010191908	44.30561066	55.63383865	11.328228	48.81040354	2.022623475	50860.44049	33411	1	6	5	6	5	5	6	3	3	6	6	4	2	6	6	6	6	5	6	6	1	3	6	1	1	1	2	2	2	2	2	2	3	3	3	3	5	5	1
32608	207	1041	0.010182127	35.65789032	53.54753876	17.88964844	44.37296887	4.175918348	46192.26059	32608	1	6	6	6	6	6	4	4	4	6	6	6	6	6	6	4	6	6	6	6	2	3	6	1	1	2	2	2	2	1	1	2	3	1	1	4	5	5	2
76116	304	310	0.003032141	47.83740997	53.73643112	5.899021149	50.44952292	1.588968732	15639.3521	76116	1	4	6	6	6	6	6	2	2	4	4	6	3	6	6	6	6	6	6	6	3	3	6	1	1	2	1	1	1	2	2	1	1	1	2	2	5	5	1
37738	18	5522	0.054011243	31.00576019	46.8520813	15.84632111	34.07382346	3.037312543	188155.6532	37738	1	4	4	5	5	5	4	1	1	3	1	4	4	6	6	6	3	5	5	5	5	2	6	1	1	2	1	2	1	1	0	2	2	1	2	2	5	4	1
60625	74	117	0.001144389	53.92848969	55.77437973	1.845890045	54.90453704	0.47791625	6423.830833	60625	1	6	6	5	3	4	5	1	1	6	5	4	6	6	6	3	3	1	5	5	4	3	6	2	1	1	2	2	2	2	2	2	3	3	3	3	3	3	1
10304	202	109	0.00106614	47.17926025	53.68455124	6.505290985	49.95155436	1.673252947	5444.719425	10304	1	4	4	4	4	3	4	1	1	6	6	4	3	3	3	3	3	3	3	3	1	6	5	1	1	1	2	1	2	2	2	2	2	2	2	4	4	3	1
19050	364	103	0.001007453	47.95935822	52.73225021	4.772891998	50.07019073	1.213210481	5157.229645	19050	1	6	6	6	4	5	5	2	2	4	1	6	6	6	6	3	4	5	6	6	2	4	6	1	2	2	1	2	2	2	2	2	1	1	1	5	5	5	1
17340	107	1053	0.0102995	38.49224854	45.56779099	7.07554245	42.14034023	1.580263751	44373.77826	17340	1	4	5	5	5	6	4	2	2	5	2	4	4	6	5	3	5	5	4	5	5	2	6	4	1	2	2	1	1	1	2	1	2	1	2	2	4	4	1
37115	320	587	0.005741507	46.02819061	52.21530151	6.187110901	48.22862824	1.275856269	28310.20478	37115	1	6	5	6	4	4	6	3	2	3	3	6	4	5	6	4	4	4	4	5	1	6	5	2	1	2	2	2	2	1	1	2	2	2	3	4	4	5	1
95661	349	246	0.002406151	48.58473969	55.33464813	6.749908447	50.53208004	1.57709803	12430.89169	95661	1	5	4	5	6	6	5	2	2	5	1	3	2	6	6	6	5	3	5	5	1	2	3	3	1	2	2	1	1	2	2	1	2	1	2	5	5	5	2
60626	99	50	0.000489055	49.92947006	55.46686935	5.537399292	52.47518654	1.499669307	2623.759327	60626	1	5	5	5	2	2	2	4	4	5	5	5	5	5	0	2	4	3	3	3	1	2	3	4	1	1	2	1	1	2	2	1	3	3	4	4	4	4	2
27517	144	1367	0.013370766	37.48450851	49.64825821	12.16374969	43.56996067	2.898046961	59560.13623	27517	1	6	6	6	6	6	2	1	1	6	1	2	2	6	6	2	4	6	6	6	2	3	6	2	1	2	1	2	1	2	1	2	2	2	2	4	5	5	1
94572	281	131	0.001281324	45.6917305	50.36035156	4.668621063	47.89894855	1.05452761	6274.76226	94572	1	5	5	6	6	6	6	4	4	6	1	5	4	5	6	6	5	4	6	5	1	3	2	3	1	1	2	1	1	2	2	1	2	2	2	4	5	4	1
2864	162	822	0.008040065	40.3878212	48.65534973	8.267528534	44.47617674	1.506482384	36559.41728	2864	1	5	5	6	6	5	5	3	3	6	6	3	3	6	6	4	4	5	6	6	3	4	6	3	1	1	1	2	1	1	1	2	2	2	2	4	5	3	2
29016	359	2242	0.02192923	35.29077148	49.93677139	14.64599991	42.10084335	3.261892244	94390.09079	29016	1	6	6	6	6	6	6	1	1	6	6	2	2	6	6	2	6	5	6	6	1	3	4	3	1	1	2	1	1	2	2	1	1	1	1	2	4	4	2
16803	120	685	0.006700055	35.11326981	50.80435181	15.691082	42.71092641	3.648535455	29256.98459	16803	1	6	6	4	3	4	4	1	1	6	6	3	3	6	6	3	3	4	4	4	5	2	6	2	1	2	1	2	2	1	1	2	2	1	4	4	5	5	2
94127	276	45	0.00044015	49.00947189	51.23667145	2.227199554	50.05803172	0.698409335	2252.611427	94127	1	6	5	6	5	6	6	6	6	4	4	4	6	5	6	5	5	4	6	6	1	6	6	1	2	2	1	1	1	2	2	1	1	1	1	1	5	5	2
10024	2	24	0.000234746	52.08464813	54.89944839	2.814800262	53.31371641	0.996656974	1279.529194	10024	1	6	4	6	6	6	6	3	4	5	2	5	2	6	6	6	5	5	6	5	2	4	5	2	1	1	1	1	2	1	2	2	3	3	3	3	5	4	1
22033	217	213	0.002083375	46.66653824	54.1161499	7.449611664	49.51530799	1.773568431	10546.7606	22033	1	4	4	4	4	5	5	4	4	5	5	5	5	5	5	4	4	4	5	5	1	2	6	3	1	1	1	2	1	2	2	1	3	3	3	3	3	3	1
67219	247	405	0.003961346	43.38198853	51.35607147	7.974082947	47.38004742	1.906999858	19188.9192	67219	1	6	6	6	6	6	5	4	4	4	1	6	4	6	6	6	6	5	6	6	4	3	6	1	2	2	1	2	1	2	2	1	3	2	3	4	5	4	2
32578	206	707	0.006915239	36.11949158	51.02745056	14.90795898	44.61404646	3.621598066	31542.13085	32578	1	3	3	4	3	3	3	1	1	5	5	5	5	5	5	1	3	3	5	5	1	2	5	2	1	2	1	2	2	1	1	1	1	1	1	1	5	5	1
1880	76	214	0.002093156	45.88446045	48.3343811	2.449920654	47.00922814	0.545012367	10059.97482	1880	1	5	4	4	5	5	5	3	3	6	5	4	4	5	5	3	5	3	5	4	1	6	6	1	1	2	1	2	2	1	2	2	1	1	1	1	5	4	1
22191	352	443	0.004333028	43.77270889	52.68244171	8.909732819	47.12777436	1.599526229	20877.60404	22191	1	3	3	5	5	5	6	1	1	1	5	3	4	6	6	5	3	3	5	5	1	3	6	4	1	1	2	1	1	2	2	1	1	1	4	3	5	4	1
98133	240	223	0.002181186	48.61553955	52.95745087	4.341911316	50.62127805	0.901334205	11288.54501	98133	1	5	5	5	5	4	4	2	2	2	2	4	3	6	6	4	3	3	5	5	3	3	4	3	2	2	1	2	1	2	2	1	1	1	1	2	5	5	2
95492	302	518	0.005066611	34.66442871	47.92295074	13.25852203	43.294564	3.110192914	22426.58415	95492	1	6	6	6	6	4	1	1	1	6	6	6	1	6	6	5	6	6	6	6	1	2	6	2	1	1	1	2	1	1	1	2	1	1	3	4	5	5	1
48188	77	521	0.005095954	45.04948044	50.6717186	5.622238159	47.24688548	1.21579761	24615.62733	48188	1	6	6	6	6	6	6	4	5	6	6	6	6	6	6	6	6	6	6	6	1	2	6	1	1	2	2	2	1	2	1	2	1	1	1	1	5	5	1
46383	169	2501	0.024462535	38.41033173	49.61249161	11.20215988	42.59514128	2.512253562	106530.4483	46383	1	6	6	6	6	6	6	4	4	6	4	6	4	6	6	6	4	6	6	6	1	4	5	1	1	2	1	2	1	2	2	1	2	2	2	4	5	5	1
19355	189	1081	0.010573371	42.93223953	49.07358932	6.141349792	45.6591774	1.148598537	49357.57077	19355	1	5	5	6	1	1	1	1	1	5	5	5	5	5	5	1	2	2	1	1	5	4	2	5	2	1	2	2	1	1	2	2	4	4	5	5	5	5	1
95350	297	237	0.002318121	48.28091049	53.18048096	4.899570465	50.34673232	1.131180862	11932.17556	95350	1	6	6	1	4	6	1	6	6	6	6	6	1	4	5	1	6	1	1	1	3	3	6	2	1	2	1	2	1	2	2	1	5	2	3	4	3	3	2
77498	339	405	0.003961346	47.83692169	53.85440826	6.017486572	49.9095775	1.281652906	20213.37889	77498	1	5	5	5	5	5	5	5	5	5	5	5	5	5	5	5	5	5	5	5	2	2	6	2	1	2	1	1	1	2	2	1	2	2	2	2	5	5	2
19006	335	357	0.003491853	45.50817108	49.4055481	3.897377014	47.28856999	0.744158804	16882.01949	19006	1	4	6	5	3	3	3	2	1	5	1	6	6	6	6	4	4	4	4	4	1	2	6	2	1	2	1	2	2	1	2	2	2	2	3	3	4	4	1
94123	275	30	0.000293433	50.15615845	54.4246788	4.268520355	52.33541946	1.08261178	1570.062584	94123	1	5	5	5	6	6	4	2	2	6	1	5	4	6	6	1	3	4	3	5	1	2	5	3	1	1	2	1	1	2	2	1	1	1	1	1	5	5	1
32533	105	1891	0.018496063	36.38782883	51.36854935	14.98072052	43.4419178	3.6146971	82148.66655	32533	1	4	5	6	6	5	3	1	1	6	6	6	6	6	6	3	6	5	6	6	1	6	6	3	1	2	2	2	2	2	1	2	2	1	2	2	4	3	2
53705	228	189	0.001848628	44.20626831	52.53049088	8.324222565	49.25217759	1.811134043	9308.661564	53705	1	6	5	6	6	4	4	3	3	3	5	5	4	6	6	5	4	5	6	6	1	3	6	1	1	2	1	1	1	2	2	1	2	2	2	4	5	5	2
95521	140	1912	0.018701466	31.93615913	47.18479919	15.24864006	37.4797989	4.109438708	71661.37549	95521	1	6	6	4	6	4	2	5	6	6	1	1	6	6	1	4	4	1	1	3	1	6	4	2	1	2	1	2	1	2	2	1	1	1	1	1	5	5	1
94112	336	94	0.000919424	48.46023178	52.80783081	4.34759903	50.55397541	1.07333493	4752.073689	94112	1	5	5	6	6	6	6	5	5	6	6	6	5	6	6	5	6	6	6	6	4	4	5	2	1	1	2	1	2	2	2	1	5	5	5	5	5	5	2
24211	237	1971	0.019278551	35.05691147	47.2809906	12.22407913	40.4034495	2.602800694	79635.19897	24211	1	5	4	6	6	6	6	4	2	6	6	5	5	6	6	5	5	4	5	5	1	1	6	3	1	2	1	2	2	2	2	2	1	1	5	4	5	5	2
94954	369	1720	0.016823495	32.50857162	49.52135086	17.01277924	38.61848012	3.82831632	66423.7858	94954	1	4	5	5	5	4	3	3	3	5	5	5	3	5	5	5	5	2	5	5	1	2	5	2	1	1	2	1	1	2	2	1	2	1	3	4	5	5	1
94706	21	39	0.000381463	48.10211182	50.83982086	2.737709045	49.6890251	0.832557681	1937.871979	94706	1	4	5	4	4	5	4	3	3	1	6	5	1	6	5	4	4	4	4	5	1	3	6	2	1	2	1	1	2	1	2	2	2	1	2	3	4	4	2
94102	258	19	0.000185841	54.54018021	55.80810165	1.267921448	55.08693996	0.292714043	1046.651859	94102	1	3	4	2	2	2	2	2	2	5	3	3	3	5	5	1	3	3	2	2	1	6	4	3	1	1	1	1	1	2	2	1	1	1	2	3	4	4	2
60050	334	846	0.008274812	42.3559494	49.03178024	6.675830841	45.5595982	1.367494081	38543.42007	60050	1	6	4	6	6	4	2	2	2	6	4	2	1	6	6	4	1	5	6	6	4	4	6	4	1	2	2	2	2	1	1	2	4	4	4	4	4	4	1
23464	243	476	0.004655804	46.13037872	54.90789032	8.777511597	50.26906718	1.626235441	23928.07598	23464	1	5	6	6	6	5	5	4	4	6	5	6	5	6	6	5	6	6	6	5	2	3	5	1	1	2	1	2	2	2	1	2	3	2	2	4	5	5	1
94585	372	3205	0.03134843	35.11499023	50.29790878	15.18291855	39.58578325	3.506703665	126872.4353	94585	1	6	6	6	6	6	6	3	3	6	6	6	6	6	6	6	6	6	6	6	1	6	6	1	1	1	2	1	1	2	1	1	1	1	1	3	5	5	2
43613	37	175	0.001711693	47.06224823	53.65652847	6.594280243	50.18215439	1.362035528	8781.877018	43613	1	5	5	5	4	4	5	3	3	6	5	5	5	6	5	5	5	5	4	4	5	3	5	3	1	2	1	2	1	2	1	2	2	2	2	2	4	4	1
19147	19	44	0.000430368	54.34946823	56.29563904	1.946170807	55.77743088	0.500375145	2454.206959	19147	1	5	5	5	3	3	1	1	1	1	5	5	5	6	6	2	3	4	4	5	2	3	5	3	1	2	1	1	1	2	2	1	1	1	2	2	5	4	2
95032	295	436	0.00426456	33.11642838	50.55065918	17.4342308	42.20933585	6.279317386	18403.27043	95032	1	4	5	5	6	5	3	1	1	6	6	5	4	6	6	1	6	3	4	5	2	2	6	2	1	1	1	2	2	2	2	2	4	1	1	4	5	2	1
10543	203	122	0.001193294	47.01240921	49.29796982	2.285560608	48.33218731	0.492148634	5896.526852	10543	1	4	5	5	6	6	6	1	1	6	4	4	4	6	6	5	6	3	6	5	1	3	5	2	1	1	2	2	2	1	2	2	2	2	4	4	5	5	2
33626	222	344	0.003364699	47.73086929	51.32165909	3.590789795	49.19951845	0.645917668	16924.63435	33626	1	5	4	5	3	3	4	2	2	5	1	6	6	6	6	3	1	1	3	4	2	4	4	4	1	1	2	2	1	2	2	2	2	1	2	2	3	4	1
18051	56	244	0.002386589	41.59941101	50.04862976	8.44921875	44.16356703	1.873464956	10775.91035	18051	1	5	5	5	6	6	5	5	4	5	5	5	6	6	4	6	4	5	4	5	3	3	3	3	1	2	1	1	1	1	1	1	4	3	3	4	3	4	1
20910	321	129	0.001261762	46.78250122	53.78578186	7.00328064	49.28681056	1.191554701	6357.998562	20910	1	6	6	6	6	6	6	3	3	4	4	3	2	6	6	5	4	3	4	5	1	2	6	3	1	1	1	1	2	1	2	2	1	1	4	4	5	5	2
10065	95	12	0.000117373	55.18516159	56.62538147	1.440219879	56.02731355	0.366914231	672.3277626	10065	1	4	4	5	5	5	5	3	3	4	1	5	4	6	5	3	4	4	5	5	3	3	5	3	1	2	2	2	2	1	2	2	2	2	2	5	5	4	2
85044	316	378	0.003697256	46.34540939	56.48583984	10.14043045	49.97033685	2.395662817	18888.78733	85044	1	6	6	6	4	4	5	1	1	1	5	5	1	6	6	4	4	4	6	6	1	6	6	2	1	2	1	1	1	2	2	1	2	1	1	2	4	4	2
84302	52	1667	0.016305096	30.60891914	44.87194061	14.26302147	36.20873746	3.660260968	60359.96535	84302	1	5	5	5	4	3	5	2	3	1	6	6	2	6	5	5	3	5	6	6	5	6	6	1	1	1	1	2	2	1	2	2	1	1	4	5	5	5	2
63108	64	60	0.000586866	54.19340897	55.63037872	1.436969757	54.78463497	0.38064606	3287.078098	63108	1	6	6	6	4	4	4	2	2	6	1	6	4	6	6	3	6	6	6	6	2	2	4	3	1	1	1	2	2	1	2	2	1	1	1	3	5	5	1
4064	337	200	0.00195622	38.48880005	47.1292305	8.64043045	43.93955427	1.811523145	8787.910854	4064	1	5	5	5	6	6	5	5	5	6	5	5	6	6	6	6	5	5	5	5	2	3	5	3	1	1	2	2	2	2	1	2	2	2	4	4	5	4	2
94804	83	185	0.001809504	48.45909882	53.53068161	5.071582794	50.48424532	1.273443277	9339.585384	94804	1	5	5	6	6	6	6	3	2	6	6	4	2	6	6	1	4	4	6	3	1	3	5	2	2	2	2	2	2	2	2	2	3	2	2	4	4	4	1
95451	13	2791	0.027299054	31.34841919	43.90758896	12.55916977	35.35004015	2.158734804	98661.96207	95451	1	6	6	6	6	6	6	5	5	1	1	5	5	6	6	6	6	5	6	5	1	3	6	2	1	1	2	2	2	2	1	2	2	2	2	4	4	3	2
44122	145	374	0.003658132	47.65240097	51.88454056	4.232139587	49.56633038	0.872443037	18537.80756	44122	1	5	5	6	6	4	2	1	1	5	1	4	3	6	6	5	5	4	5	5	2	2	6	1	1	1	1	2	2	1	1	2	1	1	3	4	5	5	2
98683	244	232	0.002269216	49.47084045	54.36914825	4.8983078	51.52692793	1.095041747	11954.24728	98683	1	6	6	6	6	6	6	4	6	6	6	6	6	6	6	6	6	6	6	6	1	6	6	2	1	2	2	1	1	2	2	1	2	2	3	2	5	5	1
30319	186	272	0.00266046	46.51934052	52.66569138	6.146350861	48.47312162	1.308610034	13184.68908	30319	1	6	5	5	6	6	4	3	3	4	4	5	5	6	6	4	5	6	5	5	1	1	4	2	2	2	1	2	1	2	2	1	2	1	3	3	5	5	2
53527	215	1045	0.010221251	38.03940964	45.19166946	7.152259827	41.4106984	1.609974489	43274.17982	53527	1	5	5	6	6	6	5	3	3	5	1	5	6	6	6	3	3	2	5	5	2	2	5	2	1	1	2	2	2	2	1	2	1	1	3	5	5	5	1
94612	283	22	0.000215184	52.90864944	55.1822319	2.273582458	53.6107091	0.62565749	1179.4356	94612	1	5	5	6	5	5	6	2	2	5	5	4	4	5	5	4	5	4	6	6	2	3	3	4	1	2	2	1	2	2	2	1	2	1	2	4	4	5	2
10010	199	9	8.80E-05	52.40161896	56.65942001	4.257801056	54.18802897	1.433720915	487.6922607	10010	1	5	5	5	5	5	5	2	2	2	6	4	4	6	6	4	4	3	6	5	2	3	5	2	1	2	2	2	2	2	1	2	1	1	1	1	4	4	2
22102	218	294	0.002875644	44.99282074	53.76218033	8.769359589	47.8285203	1.699235444	14061.58497	22102	1	5	5	6	6	6	6	4	4	5	1	5	4	6	6	4	4	5	6	6	5	3	5	1	1	2	2	2	1	2	2	1	1	2	1	1	5	4	1
8260	196	630	0.006162094	39.61354065	51.19680023	11.58325958	45.12258175	2.588703863	28427.22651	8260	1	6	6	6	6	6	4	4	4	6	6	6	4	6	6	6	6	6	6	6	3	3	6	2	1	1	1	2	2	1	2	2	1	1	1	4	5	5	1
19111	80	138	0.001349792	46.29922104	53.4737587	7.174537659	50.64993944	1.958636774	6989.691643	19111	1	6	6	6	6	6	6	6	6	6	6	6	6	6	6	6	6	6	6	6	2	5	6	1	1	1	2	1	1	2	2	1	1	1	1	1	5	5	2
98052	238	661	0.006465308	46.67153168	52.00719833	5.335666656	49.50261707	0.891223768	32721.22988	98052	1	4	4	3	4	4	3	1	1	5	4	4	3	4	4	4	2	3	4	3	1	2	6	1	1	1	2	1	1	2	2	1	2	2	4	4	5	4	1
33432	223	119	0.001163951	48.41426086	53.4550209	5.04076004	50.56399767	1.27465139	6017.115723	33432	1	6	6	6	6	6	6	3	3	4	1	3	3	6	6	6	4	5	5	5	1	6	5	1	1	1	2	1	2	2	2	1	1	1	2	3	4	4	2
33027	117	323	0.003159296	48.47383118	53.66263962	5.188808441	50.37664059	1.305099625	16271.65491	33027	1	5	5	5	5	6	5	2	2	4	3	5	6	6	6	5	5	3	5	5	2	1	6	1	1	1	2	2	2	2	1	2	1	1	4	4	4	4	1
50613	116	3698	0.036170514	38.16231918	51.58422852	13.42190933	41.9654571	2.971297377	155188.2604	50613	1	5	5	6	5	5	5	4	4	5	4	5	3	5	6	5	5	5	5	5	1	3	6	2	1	2	1	1	1	2	2	1	2	2	4	4	4	4	2
23116	39	1716	0.01678437	36.30379868	49.45484161	13.15104294	42.26059674	3.395188151	72519.184	23116	1	5	4	5	4	4	4	2	2	6	6	4	4	5	5	2	3	3	2	3	2	5	6	3	1	1	2	2	2	2	1	2	1	1	4	5	5	5	1
94109	259	33	0.000322776	50.76300049	55.47220993	4.709209442	54.05929727	1.442865453	1783.95681	94109	1	3	4	5	5	6	6	1	2	3	2	3	2	6	6	4	2	4	5	6	3	4	5	3	2	2	2	2	1	2	2	1	1	1	2	2	5	5	1
28806	242	1012	0.009898475	37.73139191	50.74803162	13.01663971	45.8162507	2.489582945	46366.0457	28806	1	5	5	5	3	4	4	4	1	6	6	4	3	6	6	4	5	5	4	4	1	3	6	3	1	2	1	2	2	2	1	2	1	1	1	1	5	5	2
84102	23	52	0.000508617	49.86957932	57.40470123	7.535121918	53.79208667	1.856920018	2797.188507	84102	1	6	5	3	2	2	2	2	2	5	1	4	4	6	6	2	4	4	4	4	1	2	6	2	1	2	1	1	1	2	2	1	1	1	5	5	5	5	2
27502	231	802	0.007844443	36.39809036	51.05583954	14.65774918	44.1362824	3.908228045	35397.29849	27502	1	6	6	6	6	6	6	6	6	6	6	6	6	6	6	6	6	6	6	6	1	3	6	2	1	1	1	2	2	1	2	2	2	1	4	4	5	4	2
30308	102	41	0.000401025	53.27671051	55.44285965	2.166149139	54.82955207	0.551920326	2248.011635	30308	1	5	4	6	6	6	6	1	1	6	3	2	2	6	6	3	1	1	6	6	5	3	5	2	1	2	2	2	2	2	1	2	1	1	1	1	4	5	2
94108	11	6	5.87E-05	54.60538864	55.32125092	0.715862274	55.04593213	0.302925784	330.2755928	94108	1	6	6	6	6	6	6	3	3	6	6	6	6	6	6	6	6	6	6	6	3	4	6	2	1	2	1	2	1	2	2	1	3	1	1	3	4	4	2
27407	333	802	0.007844443	42.61175919	54.37818909	11.7664299	48.86467176	2.605671177	39189.46675	27407	1	5	4	5	5	5	5	5	5	5	5	5	4	5	5	5	5	5	5	5	1	2	6	3	1	2	2	2	1	2	1	2	2	2	4	2	4	4	2
27006	219	1715	0.016774589	35.33100891	47.79629135	12.46528244	41.75809374	2.551383048	71615.13076	27006	1	6	6	5	6	6	5	6	5	6	5	6	6	6	6	4	6	6	6	6	2	2	4	1	1	2	1	1	1	2	2	1	2	2	1	2	5	5	2
94403	152	159	0.001555195	47.27685928	53.29674911	6.019889832	49.65552962	1.281180507	7895.22921	94403	1	4	4	4	3	4	3	1	1	1	6	4	3	1	6	1	5	1	4	1	1	2	5	3	1	1	2	2	1	1	2	2	1	1	2	4	5	4	2
8055	363	1144	0.01118958	37.71479034	47.39294052	9.678150177	43.85091949	1.841995632	50165.4519	8055	1	4	4	3	5	5	5	1	1	6	1	4	2	5	5	4	4	2	4	3	5	3	6	2	1	2	2	1	0	2	2	2	1	1	1	2	4	4	2
94501	367	260	0.002543086	47.83470154	55.56893158	7.734230042	50.24985366	1.422002027	13064.96195	94501	1	6	6	6	6	6	6	3	3	6	6	6	3	6	6	6	4	4	6	6	2	3	5	2	1	1	2	2	2	2	2	2	1	1	1	1	5	5	2
33327	128	279	0.002728927	44.37292862	50.01702881	5.644100189	46.76348595	1.135886927	13047.01258	33327	1	4	4	3	5	3	3	1	1	1	5	4	3	6	5	2	3	4	2	3	4	4	5	3	1	1	2	2	1	2	2	1	3	2	4	4	4	5	2
50010	323	1715	0.016774589	37.71258926	51.62598038	13.91339111	42.65126122	2.754353841	73146.91299	50010	1	6	5	5	5	5	4	1	1	4	4	4	3	5	5	4	5	5	4	5	2	3	6	4	1	1	1	2	2	1	1	2	2	2	4	4	5	5	2
20852	182	228	0.002230091	45.57567978	53.22217941	7.646499634	48.74962551	1.670211547	11114.91462	20852	1	4	4	5	5	5	5	5	5	5	5	5	5	5	5	5	5	5	5	5	2	3	5	2	1	1	1	2	1	1	1	1	2	2	2	3	4	4	2
22043	35	128	0.001251981	46.68368149	50.36246872	3.678787231	48.33371499	0.945977761	6186.715519	22043	1	6	6	6	6	6	4	3	3	5	5	6	2	6	6	6	5	4	5	6	1	2	5	2	1	1	1	2	1	1	1	2	4	4	4	5	5	5	2
77096	46	150	0.001467165	50.70605087	55.27202988	4.565979004	52.5273656	1.051270995	7879.104839	77096	1	6	6	6	6	5	6	4	3	6	1	5	3	6	6	3	5	5	5	6	3	2	4	3	1	2	1	2	1	1	2	1	2	2	2	3	5	5	1
94025	254	315	0.003081047	45.82835007	51.07920837	5.250858307	48.25865837	1.050086429	15201.47739	94025	1	5	5	5	6	2	2	2	2	5	5	4	4	5	5	4	5	3	4	2	1	2	4	3	1	1	1	1	2	2	2	1	3	3	4	4	4	5	1
60188	324	301	0.002944112	45.98976135	52.35391998	6.36415863	48.69058828	1.5692714	14655.86707	60188	1	6	6	6	6	6	6	4	4	5	1	6	4	6	6	6	6	6	6	6	1	2	1	5	1	1	2	1	1	2	1	1	1	1	1	1	5	3	2
32708	211	482	0.004714491	46.24842834	51.03178024	4.783351898	47.74217799	0.790882712	23011.72979	32708	1	5	5	6	4	5	4	5	6	6	6	6	6	6	5	5	6	5	6	6	1	6	6	2	1	2	2	2	1	2	1	2	2	2	5	4	5	5	2
94132	344	111	0.001085702	48.2449913	51.95808029	3.713088989	49.86727053	0.913985034	5535.267029	94132	1	6	4	5	6	6	5	1	1	5	5	6	3	6	6	5	4	6	6	6	1	3	3	2	1	2	1	1	1	2	2	1	4	2	4	5	5	4	2
19973	124	2206	0.02157711	36.10700989	50.61254883	14.50553894	42.42592902	3.06864185	93591.59943	19973	1	3	3	3	3	3	3	3	3	3	3	3	3	6	3	3	3	3	3	3	2	2	6	3	1	1	2	2	2	2	2	2	1	1	1	1	1	5	1
46516	192	531	0.005193765	44.14604187	51.82812119	7.682079315	48.41396466	1.521955113	25707.81524	46516	1	6	6	6	6	6	6	6	6	6	6	6	6	6	6	6	6	6	6	6	2	3	6	2	1	1	2	1	1	2	2	1	1	1	5	4	5	5	2
30576	113	1012	0.009898475	33.86680984	44.88344955	11.01663971	36.60910328	2.009287016	37048.41252	30576	1	6	5	6	5	4	3	4	4	4	5	4	3	5	6	6	5	4	5	5	4	3	6	2	1	1	1	2	2	1	1	2	1	1	2	2	4	5	2
16735	26	7827	0.076556682	33.34767914	43.80690002	10.45922089	35.71586938	1.544711505	279548.1097	16735	1	4	5	4	5	5	3	5	5	6	5	4	3	6	5	4	3	5	3	3	1	6	5	4	1	2	1	1	1	2	2	1	3	3	4	4	5	5	1
92037	322	337	0.003296231	46.50825119	53.71318817	7.204936981	49.63391339	1.231010324	16726.62881	92037	1	5	4	4	4	4	2	2	2	5	1	3	4	6	6	2	5	4	4	4	1	6	6	1	1	1	1	2	1	1	2	2	1	1	1	1	4	3	1
2139	132	49	0.000479274	54.08113098	55.86260986	1.781478882	55.00867439	0.464364761	2695.425045	2139	1	3	3	4	4	4	4	2	1	6	1	2	2	6	6	4	4	4	4	4	5	2	4	4	2	1	2	1	1	2	2	1	1	1	4	5	5	5	2
55417	183	178	0.001741036	48.99200821	54.23239899	5.240390778	51.18455799	1.178577235	9110.851322	55417	1	6	6	6	6	6	6	5	5	4	4	5	2	6	6	6	4	5	6	6	4	3	5	3	1	1	1	1	2	1	2	2	1	1	3	4	3	4	1
95037	12	6588	0.064437897	31.39002991	51.06684875	19.67681885	35.8829843	4.490627957	236397.1005	95037	1	5	5	5	5	5	5	5	5	5	5	5	5	5	5	5	5	5	5	5	2	3	6	2	1	1	2	1	1	2	2	1	2	2	3	4	4	4	2
95212	81	587	0.005741507	37.96099854	50.1445694	12.18357086	44.5589094	2.631140959	26156.07982	95212	1	5	5	6	6	5	5	4	4	5	5	5	5	4	4	5	5	5	0	0	1	4	5	3	1	2	2	2	2	1	1	2	3	3	3	3	5	5	2
7901	92	178	0.001741036	45.29692078	48.09109879	2.794178009	46.61122354	0.562669646	8296.797791	7901	1	5	5	5	5	6	6	1	1	3	4	5	0	2	5	5	5	3	4	5	1	6	6	3	1	1	2	1	2	1	1	1	2	2	2	4	5	5	1
94103	90	37	0.000361901	54.03871918	55.63840866	1.599689484	55.01769597	0.379344636	2035.654751	94103	1	3	1	5	5	1	1	1	1	1	1	3	2	3	5	5	5	4	5	5	1	6	5	3	1	1	1	1	2	1	2	2	4	2	2	2	4	4	2
94520	269	273	0.002670241	46.45542908	53.57369995	7.118270874	49.46114496	1.661738527	13502.89257	94520	1	4	5	5	6	5	6	5	6	6	5	5	4	5	5	6	6	5	6	5	5	3	6	2	1	1	2	1	1	2	2	1	2	3	1	4	4	4	2
94806	141	224	0.002190967	47.15066147	51.81504822	4.664386749	49.36354101	1.042285085	11057.43319	94806	1	5	4	6	6	5	6	3	3	1	5	5	4	6	5	5	6	5	5	6	1	6	3	4	1	1	2	2	2	2	1	2	3	3	4	2	5	4	2
23112	136	932	0.009115987	37.1548996	50.30509949	13.15019989	45.64296444	2.374540046	42539.24286	23112	1	5	5	5	3	6	6	5	5	6	6	6	5	6	6	3	4	5	5	5	2	4	6	2	1	2	2	2	2	2	1	2	2	2	2	3	5	4	2
90047	262	111	0.001085702	47.92227173	53.67937088	5.757099152	50.16074956	1.12821724	5567.843201	90047	1	4	4	4	3	5	5	2	2	5	4	6	3	6	6	2	2	4	3	3	2	3	3	3	1	1	2	1	1	2	2	1	2	2	2	2	2	3	1
94555	268	312	0.003051704	43.30115128	50.50228882	7.201137543	47.12483954	1.774334781	14702.94994	94555	1	5	5	6	6	6	6	6	6	6	6	6	6	6	0	0	0	0	0	0	1	2	6	5	1	2	2	2	2	2	1	2	3	2	2	2	5	5	1
91367	263	190	0.001858409	47.00130844	53.27658081	6.275272369	49.57849276	1.495454541	9419.913624	91367	1	5	5	4	4	5	5	3	3	6	6	5	5	5	5	3	5	5	4	4	1	4	6	3	1	1	2	1	2	2	1	2	1	1	1	1	4	4	1
60062	155	535	0.005232889	46.28306961	52.21469879	5.931629181	48.41221859	1.082687152	25900.53695	60062	1	5	5	3	6	6	3	3	2	6	6	6	2	6	6	3	6	2	3	3	1	3	4	3	1	2	1	1	2	2	2	2	3	3	2	2	2	4	1
55119	358	487	0.004763396	45.96932983	50.31134033	4.342010498	47.42045235	0.944718589	23093.76029	55119	1	5	4	5	6	5	5	2	2	1	1	3	4	4	4	5	6	4	5	5	1	2	4	4	1	2	2	2	2	2	1	2	2	2	3	3	4	4	2
94611	88	285	0.002787614	44.51367188	53.60947037	9.095798492	47.45000385	1.832053915	13523.2511	94611	1	5	3	6	5	3	4	1	1	5	5	4	3	4	5	1	4	3	1	5	1	2	5	3	1	2	1	2	1	2	2	1	2	1	3	4	5	5	2
33980	245	280	0.002738708	45.69210052	52.4757309	6.783630371	48.40167236	1.36315552	13552.46826	33980	1	6	6	6	6	6	6	1	1	6	1	6	6	6	6	6	3	5	6	6	1	1	4	4	1	2	2	2	2	1	2	2	2	2	2	5	5	5	1
7042	65	105	0.001027016	46.79310989	50.81744003	4.024330139	48.79464507	1.065092544	5123.437733	7042	1	6	6	5	4	5	5	3	3	5	5	4	5	6	6	4	5	6	5	4	4	3	4	3	2	2	2	1	1	2	2	1	1	1	2	2	5	5	1
78025	298	1107	0.010827679	34.76694107	45.2365799	10.46963882	37.99376056	2.402725959	42059.09294	78025	1	5	6	4	5	6	3	2	2	6	6	4	2	6	6	2	5	5	1	3	1	2	6	2	1	1	2	2	2	2	2	2	1	1	1	1	4	3	2
95426	299	562	0.005496979	31.66703987	38.86637878	7.199338913	35.08383844	1.552930006	19717.1172	95426	1	6	6	4	4	6	6	3	3	6	3	6	4	6	6	2	3	3	6	6	3	6	6	3	2	2	1	2	1	2	2	1	2	2	3	5	5	5	1
94580	282	94	0.000919424	48.05382919	50.69055939	2.636730194	49.107687	0.588195737	4616.122578	94580	1	5	5	4	6	6	6	5	5	5	5	4	2	5	6	6	6	4	6	3	1	3	5	3	2	2	2	1	2	2	1	2	1	1	1	1	1	1	2
94022	253	473	0.004626461	33.72135162	50.17522049	16.45386887	42.83008559	5.464776996	20258.63049	94022	1	3	3	4	5	2	2	2	2	6	6	4	2	2	2	2	4	2	5	2	2	3	6	4	1	1	2	2	2	2	1	2	2	2	4	5	5	5	1
90034	249	77	0.000753145	48.82258987	53.2870903	4.464500427	51.64222509	0.989912787	3976.451332	90034	1	6	5	6	6	5	4	6	4	4	4	3	2	6	6	5	4	4	5	5	2	3	4	4	1	2	1	1	1	2	2	1	1	1	1	3	4	4	1
61108	166	299	0.002924549	44.63227081	53.3678894	8.735618591	49.40058246	1.756264316	14770.77415	61108	1	6	5	4	4	4	5	2	2	6	1	5	3	6	5	4	3	3	4	5	1	3	4	3	1	1	2	2	2	2	1	2	1	1	4	4	4	4	2
92677	309	432	0.004225436	46.40301132	51.39073944	4.987728119	48.66628595	0.893115084	21023.83553	92677	1	6	5	4	6	6	5	4	4	4	5	5	4	6	6	6	4	3	5	4	1	2	5	4	1	2	1	2	2	2	2	2	3	1	2	4	5	5	2
94111	260	10	9.78E-05	50.99309921	53.47277069	2.479671478	52.45243492	0.735327634	524.5243492	94111	1	6	5	6	6	6	6	3	3	6	6	6	6	6	6	5	6	5	6	6	1	6	4	2	1	1	2	2	2	1	1	2	2	2	2	5	5	5	1
95014	342	739	0.007228234	33.16899872	51.60974884	18.44075012	43.06110457	5.540883677	31822.15628	95014	1	5	5	5	5	5	5	3	3	5	5	3	3	4	4	3	5	4	4	3	1	6	5	4	2	2	2	2	2	1	2	2	4	3	4	4	4	4	2
94043	151	287	0.002807176	46.36883926	53.72922897	7.360389709	49.75418597	1.618223683	14279.45137	94043	1	5	4	3	5	4	4	1	1	3	5	3	2	3	4	1	3	3	3	3	1	2	2	4	1	2	2	2	1	2	1	2	1	1	3	4	5	5	1
94086	257	119	0.001163951	47.73778152	53.14173889	5.403957367	50.51034235	1.374218204	6010.73074	94086	1	6	6	6	6	6	6	4	4	6	6	6	6	6	6	6	6	5	6	6	2	5	6	2	1	1	1	2	1	2	2	1	2	2	3	4	4	3	2
10009	9	16	0.000156498	52.40943146	56.94612122	4.536689758	54.01164913	1.159034376	864.1863861	10009	1	4	4	4	4	5	5	2	2	1	6	4	3	5	5	3	4	3	3	4	5	2	4	2	1	2	1	2	2	1	1	2	3	2	5	4	4	4	1
78750	146	336	0.00328645	45.46435928	54.01882935	8.554470062	48.28636547	2.034996568	16224.2188	78750	1	5	6	6	5	4	4	5	5	6	5	6	5	6	6	4	5	6	5	5	4	4	6	2	1	2	1	2	2	1	2	2	2	2	4	4	4	5	2
94702	68	35	0.000342339	49.09656143	53.03501129	3.93844986	50.87824544	1.057024999	1780.73859	94702	1	6	5	6	6	6	6	6	6	6	6	6	6	5	6	6	6	6	6	6	1	6	6	2	1	1	2	1	1	2	1	2	2	2	2	3	5	3	2
95136	20	120	0.001173732	47.93643951	52.49245834	4.556018829	49.86600199	1.074117732	5983.920238	95136	1	5	5	5	5	5	4	4	4	5	1	3	3	5	5	4	4	4	3	4	1	3	5	3	1	1	1	2	2	1	1	2	2	2	3	2	4	4	2
33010	209	102	0.000997672	55.4371109	57.28837967	1.851268768	56.59404366	0.388803697	5772.592453	33010	1	6	6	6	6	6	6	6	6	6	6	6	3	6	6	6	6	6	6	6	1	4	6	2	1	2	2	2	1	2	1	2	5	2	3	4	5	5	1
71603	6	4582	0.044817007	34.26739883	51.60160828	17.33420944	38.87414954	3.851867067	178121.3532	71603	1	6	4	6	3	2	1	1	1	6	6	3	5	6	6	4	3	4	4	4	1	6	6	1	1	1	1	2	2	2	1	2	2	3	3	2	4	4	1
94534	50	2192	0.021440175	32.66019058	50.67047119	18.01028061	41.85900404	4.459882909	91754.93685	94534	1	4	4	5	6	6	6	4	4	6	6	6	5	6	6	6	6	5	6	6	5	2	5	3	1	1	2	2	2	2	1	2	5	3	5	5	5	5	2
36693	232	326	0.003188639	45.78023148	54.05817032	8.277938843	48.59176901	1.267868754	15840.9167	36693	1	6	6	6	5	6	5	6	6	6	5	6	6	6	6	4	4	6	6	6	2	3	5	2	1	1	2	1	1	2	2	1	4	4	4	4	4	4	2
1940	173	323	0.003159296	44.17313004	48.56779861	4.394668579	46.24564682	0.905812824	14937.34392	1940	1	5	5	6	3	4	4	3	3	6	1	6	5	6	6	3	3	5	4	5	1	6	6	3	1	1	2	2	1	2	1	2	3	3	4	4	5	5	1
95128	365	110	0.001075921	48.14585114	52.55538177	4.40953064	50.09118822	1.119468776	5510.030704	95128	1	4	4	4	5	4	3	2	2	5	1	2	2	5	5	1	4	4	2	3	1	1	4	3	2	2	2	2	2	1	2	1	1	1	2	4	5	3	2
80905	301	134	0.001310668	42.73506165	51.49898148	8.76391983	47.68315375	2.578100401	6389.542603	80905	1	5	4	4	4	4	4	2	2	2	4	4	3	6	6	2	2	4	4	4	5	3	2	2	1	2	2	2	1	2	1	2	1	1	1	1	5	4	1
92057	368	394	0.003853754	43.44404984	50.84365845	7.399608612	47.63920862	1.452846033	18769.8482	92057	1	5	5	6	5	5	1	3	3	5	1	5	5	6	6	5	6	6	6	6	1	6	5	2	1	2	2	2	2	1	1	2	2	2	2	2	4	5	1
75010	235	206	0.002014907	47.76686096	53.59046173	5.823600769	49.37540747	1.161506106	10171.33394	75010	1	5	5	5	6	6	5	4	3	5	5	5	3	3	4	5	4	4	4	4	1	2	4	3	1	2	1	1	1	1	2	1	2	2	3	4	5	5	2
85382	293	257	0.002513743	47.52672958	55.00764847	7.480918884	51.07451376	1.823098517	13126.15004	85382	1	6	6	6	6	6	6	4	4	5	1	5	5	6	6	5	4	5	5	6	1	2	6	4	1	1	1	2	2	2	2	2	1	1	1	1	4	4	1
94305	279	138	0.001349792	46.55310822	50.84357834	4.290470123	48.51830214	1.313371627	6695.525696	94305	1	5	5	6	6	6	6	2	2	3	5	3	3	5	4	6	4	3	6	5	2	3	4	3	1	1	2	1	1	2	2	1	2	2	3	3	5	3	2
14411	79	3322	0.032492819	37.29740143	45.62781906	8.330417633	40.22631584	1.645907494	133631.8212	14411	1	6	6	6	6	6	6	4	4	6	4	6	6	6	6	2	4	5	6	6	1	3	5	3	1	2	2	2	2	2	1	2	2	2	2	2	5	1	1
94610	331	62	0.000606428	48.09888077	54.32437134	6.22549057	50.78769752	1.85200267	3148.837246	94610	1	4	4	6	6	5	4	3	2	6	1	2	2	6	6	3	6	5	5	5	4	4	6	2	1	1	2	2	2	1	2	2	1	1	1	3	4	4	2
72703	314	1211	0.011844914	35.58015823	52.19398117	16.61382294	42.80493316	4.596992482	51836.77406	72703	1	5	5	6	5	6	6	6	3	6	1	6	3	5	5	5	5	5	6	6	2	2	5	4	2	2	2	1	1	2	2	1	3	2	3	4	5	5	2
20874	143	622	0.006083845	42.08488083	52.21488953	10.1300087	46.05280046	2.038344156	28644.84188	20874	2	5	3	6	5	5	5	1	1	3	1	1	1	6	6	5	3	4	5	4	1	3	6	2	1	2	2	1	1	2	2	1	2	2	2	2	5	5	1
19054	25	116	0.001134608	46.8210907	48.52827835	1.707187653	47.47523752	0.409301866	5507.127552	19054	2	6	6	6	6	6	6	6	6	6	1	6	6	6	6	6	6	6	6	6	2	3	6	1	1	1	2	2	2	2	1	2	1	2	1	3	5	4	1
30041	156	1745	0.017068022	41.50585175	49.93339157	8.427539825	45.30065023	1.567198973	79049.63466	30041	2	5	5	5	3	4	4	2	2	3	4	5	3	6	6	3	5	5	5	5	1	2	5	2	1	1	1	2	1	1	2	1	4	4	4	4	5	5	2
96161	69	5096	0.049844494	29.3461895	41.91722107	12.57103157	33.15646341	2.785250709	168965.3375	96161	2	6	6	6	6	6	5	6	5	6	6	6	6	6	6	6	6	6	6	6	2	3	6	2	1	2	2	2	1	2	2	1	2	2	2	4	5	5	2
68028	356	1888	0.01846672	38.08076096	48.04104996	9.960289001	42.07700247	1.900312757	79441.38067	68028	2	5	5	6	6	5	6	3	3	6	3	4	4	6	6	6	3	5	6	6	1	4	6	1	1	1	2	1	1	2	2	1	4	3	3	5	5	5	2
43212	121	103	0.001007453	51.20652008	57.82677078	6.620250702	55.61290593	1.684453969	5728.129311	43212	2	5	5	6	4	5	4	1	1	1	5	3	3	6	6	3	4	3	5	5	1	2	5	1	1	1	2	2	2	2	1	2	3	2	2	4	4	4	2
68116	103	261	0.002552868	44.3406601	50.99681854	6.656158447	47.57159329	1.629805126	12416.18585	68116	2	4	4	5	5	5	4	3	3	1	5	5	5	5	5	3	3	4	3	3	1	2	5	1	1	1	1	1	1	2	2	1	3	3	3	3	4	4	2
29909	133	1942	0.018994899	35.92707062	48.0318718	12.10480118	39.20241916	2.89302583	76131.09801	29909	2	6	6	6	6	4	3	4	4	1	5	5	5	6	6	6	4	4	4	6	1	6	6	1	1	2	2	2	2	1	1	2	1	1	1	1	3	5	2
94704	85	30	0.000293433	47.50740051	52.23257065	4.725170135	49.80794576	1.474229802	1494.238373	94704	2	6	6	5	5	5	4	1	1	6	6	3	3	6	5	3	4	4	3	4	4	4	5	2	1	2	1	2	1	2	2	1	2	2	4	4	5	5	2
94044	338	400	0.003912441	36.61883163	50.03152084	13.41268921	45.06996669	3.407074638	18027.98668	94044	2	5	5	6	6	5	6	3	3	5	5	4	3	6	5	6	4	4	5	6	1	3	4	3	1	1	2	2	1	1	1	2	1	1	2	4	5	4	2
12926	139	1451	0.014192378	34.69849014	42.21352005	7.515029907	37.1455135	1.35227114	53898.14009	12926	2	5	5	5	5	5	5	4	4	5	5	5	5	5	5	4	5	5	5	5	1	2	5	3	2	2	2	2	1	2	1	1	2	2	2	2	5	5	1
94513	49	2118	0.020716373	33.70645905	50.48352814	16.77706909	41.88362969	4.436398132	88709.52768	94513	2	5	5	5	5	5	5	4	2	5	1	3	1	5	5	3	4	3	4	5	1	6	6	5	2	1	1	2	1	2	1	2	2	2	5	4	4	4	1
60047	153	1041	0.010182127	45.08683014	49.11722183	4.030391693	46.64115792	0.727368943	48553.44539	60047	2	5	5	5	5	5	5	5	5	5	5	5	5	5	5	5	5	5	5	5	4	1	5	2	2	2	1	2	1	2	2	1	2	2	2	4	5	5	2
30305	341	166	0.001623663	46.45695114	54.22254944	7.765598297	49.81721913	2.027370695	8269.658375	30305	2	4	5	5	5	5	5	2	2	5	6	1	1	6	5	5	5	1	5	5	1	2	6	1	1	2	2	2	2	1	2	2	4	4	4	2	4	3	1
39074	61	6888	0.067372227	34.54182053	50.3488884	15.80706787	37.92603286	2.500466873	261234.5143	39074	2	5	5	6	6	3	3	2	2	5	5	5	4	6	6	6	3	5	5	4	1	2	6	1	1	1	2	1	1	2	2	1	2	2	3	3	4	4	2
2130	360	100	0.00097811	47.82305908	55.6013298	7.778270721	51.39249607	1.714757322	5139.249607	2130	2	4	4	3	2	2	2	2	2	5	1	5	3	6	5	3	4	4	3	2	3	3	4	3	1	2	1	1	1	2	2	1	1	1	2	4	4	4	2
63126	8	128	0.001251981	47.88087082	51.7492485	3.868377686	49.27044138	0.89107766	6306.616497	63126	2	3	3	4	3	5	1	1	1	5	1	4	5	6	6	2	2	4	5	5	1	6	6	2	1	2	2	2	2	2	2	1	2	2	2	2	5	3	1
55122	197	369	0.003609226	46.85177994	51.76317978	4.911399841	48.45824749	0.976073607	17881.09332	55122	2	3	5	5	5	5	5	1	1	3	4	4	4	6	6	6	3	6	5	5	1	2	6	1	1	1	1	1	1	2	2	1	1	1	1	4	5	5	1
94556	296	328	0.003208201	40.29761887	48.16514969	7.867530823	44.69889157	1.562292004	14661.23643	94556	2	5	6	6	4	6	5	2	2	1	6	6	3	6	4	2	4	6	6	4	1	3	5	3	1	2	2	2	2	1	1	2	4	3	2	5	5	4	2
10580	361	248	0.002425713	46.17647171	49.76285172	3.586380005	48.147948	0.76295317	11940.6911	10580	2	5	5	5	4	4	4	4	4	6	1	1	5	6	6	4	4	5	4	5	1	6	6	2	1	1	2	1	1	2	1	2	4	4	4	4	4	4	1
94118	274	55	0.000537961	49.16476822	54.13945007	4.974681854	51.67194873	1.308473866	2841.95718	94118	2	2	2	4	2	2	4	1	1	1	5	5	1	5	6	2	5	4	1	4	1	6	5	1	1	1	1	2	2	2	2	2	1	1	4	4	4	4	2
22205	36	76	0.000743364	47.3651619	53.74634171	6.38117981	49.20876694	1.302923922	3739.866287	22205	2	6	5	5	6	6	6	3	3	3	5	5	2	6	6	6	5	3	5	6	5	3	6	2	2	2	2	1	1	1	2	1	1	1	4	4	5	5	2
80122	5	212	0.002073594	45.53123856	49.96139908	4.430160522	46.9139328	0.876626456	9945.753754	80122	2	6	6	6	5	5	5	3	5	4	6	6	4	6	6	4	4	5	5	5	1	3	6	1	1	2	1	2	1	2	2	1	1	1	1	3	5	5	1
27403	224	162	0.001584538	49.4774704	54.12443924	4.646968842	51.8177158	1.053697373	8394.469959	27403	2	6	6	6	6	6	5	6	6	6	6	6	3	6	6	6	6	6	6	6	1	2	5	3	1	2	2	2	1	2	1	2	5	5	5	5	5	5	1
30331	191	965	0.009438763	44.83137131	52.64477921	7.813407898	47.6901807	1.147214207	46021.02438	30331	2	5	5	5	6	6	5	3	3	5	5	5	3	6	5	5	5	5	5	5	1	6	5	2	1	1	2	1	2	2	2	1	2	2	2	2	2	2	1
94523	271	196	0.001917096	47.47114182	53.45088959	5.979747772	49.07020773	1.227256812	9617.760715	94523	2	6	6	6	6	6	6	6	6	6	6	6	1	6	6	6	6	6	6	6	5	3	6	1	1	1	2	2	2	1	2	2	1	1	1	1	5	5	2
7450	150	166	0.001623663	45.40713882	48.43302917	3.02589035	46.95034951	0.519328335	7793.758018	7450	2	5	5	5	5	5	5	5	5	1	1	5	5	5	5	5	5	5	5	5	2	3	6	2	2	2	1	2	1	1	2	1	1	1	1	4	4	4	2
91355	329	403	0.003941784	43.61132813	53.74016953	10.1288414	48.96547445	2.771032857	19733.0862	91355	2	6	6	6	6	3	2	6	6	1	1	2	2	6	6	6	6	6	6	6	2	3	6	1	2	2	1	2	2	1	2	1	2	1	3	3	5	5	2
7834	190	370	0.003619008	41.48991013	47.21096039	5.721050262	44.61912547	1.295667822	16509.07642	7834	2	3	3	2	2	2	2	2	2	4	5	3	2	5	5	3	6	5	3	2	4	2	3	2	1	2	1	2	2	1	2	2	1	1	1	4	4	4	1
21158	187	2090	0.020442502	36.10493851	48.84603882	12.74110031	40.94169612	2.640274676	85568.14489	21158	2	6	6	6	6	6	6	6	6	6	6	6	6	6	6	6	6	6	0	0	3	3	6	1	1	2	1	2	2	1	2	2	1	3	3	4	5	5	1
27609	214	292	0.002856082	47.98239899	53.57773972	5.595340729	50.20446348	1.328321976	14659.70333	27609	2	5	4	4	3	3	3	2	2	4	1	4	4	6	4	3	3	4	3	3	3	3	5	3	2	2	2	2	1	2	2	1	3	3	3	3	4	4	2
94608	67	77	0.000753145	49.26865005	54.9249382	5.656288147	52.97075004	1.119895461	4078.747753	94608	2	5	5	6	6	5	4	3	3	5	1	5	1	6	6	4	6	3	6	6	5	3	6	4	1	1	2	2	2	1	2	2	1	1	2	3	5	4	2
19333	193	94	0.000919424	44.97629166	48.09783936	3.121547699	46.44326819	0.856836996	4365.66721	19333	2	5	5	6	6	6	5	5	5	1	5	5	5	6	6	6	6	5	6	5	1	2	6	1	1	1	1	1	1	1	2	1	2	2	2	2	5	5	2
85719	311	203	0.001985564	47.81840134	56.92916107	9.110759735	52.94323496	2.274566667	10747.4767	85719	2	4	4	5	5	4	5	2	2	1	4	4	2	4	5	2	2	2	4	3	1	3	4	2	2	2	2	1	1	2	2	1	2	1	4	4	5	5	1
14051	109	473	0.004626461	41.64326096	50.63375092	8.99048996	45.89406388	1.954219534	21707.89222	14051	2	4	4	6	6	6	5	3	4	5	1	5	3	6	6	5	5	4	6	6	1	4	6	1	1	1	1	1	2	1	2	2	1	1	3	3	5	4	1
22060	15	403	0.003941784	43.37739182	49.9237709	6.546379089	46.66072764	1.397742568	18804.27324	22060	2	4	4	4	4	4	4	4	4	4	4	4	4	4	4	4	4	4	4	4	3	6	6	2	1	1	2	1	1	2	2	1	1	1	1	1	3	3	2
24986	7	6094	0.059606033	32.96596909	44.94966125	11.98369217	35.0692681	1.803085565	213712.1198	24986	2	5	5	5	5	4	5	3	3	6	6	5	5	5	5	3	4	5	5	5	3	3	6	3	1	2	2	2	1	1	2	2	1	1	2	4	4	4	1
14609	178	233	0.002278997	47.66997147	57.25561905	9.585647583	51.68824537	1.996518907	12043.36117	14609	2	4	5	5	5	5	5	2	2	5	5	5	4	6	6	3	4	3	4	3	5	5	6	1	2	2	2	2	2	2	2	2	4	4	4	4	4	4	2
77382	167	283	0.002768052	47.09580994	50.73228073	3.636470795	48.13763776	0.669010879	13622.95148	77382	2	3	3	3	2	2	2	2	2	4	1	3	2	6	3	2	2	2	2	3	1	6	6	1	2	1	1	1	2	2	2	2	1	1	1	1	5	3	1
17003	195	1344	0.0131458	35.88064957	47.88174057	12.001091	43.20918873	2.192786408	58073.14966	17003	2	6	4	5	3	4	2	2	2	5	5	2	2	6	6	2	2	4	2	4	1	2	5	2	1	2	1	2	2	2	1	2	1	1	3	3	5	5	1
94080	256	283	0.002768052	47.37646866	54.93814087	7.561672211	50.47967973	1.86529664	14285.74936	94080	2	6	6	6	6	6	6	6	6	6	6	6	6	6	6	6	6	6	6	6	1	2	6	5	1	1	1	1	2	1	2	1	4	3	3	3	4	5	2
18222	176	1068	0.010446216	34.59030914	45.35784149	10.76753235	40.38795877	2.34062195	43134.33997	18222	2	6	6	6	6	5	5	4	4	4	4	6	6	6	6	6	6	6	6	6	1	2	6	1	1	1	2	1	1	2	2	1	3	3	3	3	5	5	2
34786	127	672	0.0065729	47.78118134	51.74636078	3.965179443	49.01542593	0.641837814	32938.36623	34786	2	3	4	5	6	6	6	2	2	6	6	1	1	6	6	5	6	4	6	6	1	6	6	2	1	2	1	2	1	1	2	2	1	1	1	4	4	4	1
90274	280	305	0.002983236	46.31917191	50.75030136	4.431129456	48.79269225	0.851612326	14881.77114	90274	2	6	6	6	6	6	6	6	6	6	6	6	6	6	6	6	6	6	6	6	1	6	6	1	1	2	1	2	2	2	2	2	3	3	3	3	3	3	2
29412	82	1263	0.012353531	36.77355957	49.49256897	12.7190094	42.13552051	4.124882117	53217.1624	29412	2	3	3	4	3	4	3	1	1	5	1	3	1	5	5	3	3	5	5	3	1	2	6	2	1	1	1	2	2	1	1	2	1	1	1	4	5	4	2
19128	158	196	0.001917096	45.67338943	51.2097702	5.536380768	47.85224905	1.167184344	9379.040813	19128	2	5	4	3	3	2	2	2	2	5	5	5	2	5	4	3	3	3	4	3	3	5	6	1	1	1	2	2	2	2	1	2	3	2	4	4	5	4	2
49014	230	2230	0.021811856	36.1166687	50.40510941	14.2884407	41.3276687	3.021751613	92160.70119	49014	2	5	5	5	5	5	5	5	5	5	5	5	3	5	5	5	5	5	5	5	1	4	5	2	1	1	2	1	1	2	2	1	1	1	1	1	4	4	2
38583	40	9592	0.093820326	34.20283127	49.57611847	15.3732872	38.13991123	2.615931804	365838.0285	38583	2	6	6	6	5	5	5	3	3	6	1	5	3	6	6	6	6	6	6	5	2	3	6	2	1	1	2	2	2	2	1	2	3	3	4	4	5	5	2
11763	174	390	0.00381463	44.29024887	48.64855957	4.358310699	47.19771347	0.90371312	18407.10825	11763	2	6	6	6	3	3	3	3	3	6	6	6	6	6	6	3	4	4	4	5	2	4	5	2	1	1	2	2	2	1	1	2	1	1	1	1	4	4	1
3269	91	1469	0.014368438	33.27801132	42.93204117	9.654029846	36.73592524	1.874379013	53965.07418	3269	2	5	6	6	1	1	1	1	1	5	5	5	5	6	5	4	6	6	4	5	1	6	5	4	1	1	1	2	2	1	2	2	1	1	1	1	4	4	1
76033	3	4264	0.041706617	35.66645813	50.68687057	15.02041245	40.21842038	3.387528491	171491.3445	76033	2	6	6	6	6	6	6	3	3	6	1	6	6	6	6	6	4	6	6	6	1	4	5	3	1	2	2	2	2	2	1	2	1	1	1	2	5	5	2
2886	71	445	0.00435259	47.15130997	53.1048317	5.953521729	49.73646619	1.155110292	22132.72746	2886	2	4	5	5	6	5	6	3	3	5	5	5	4	6	6	4	5	5	5	5	1	3	6	2	1	1	1	1	1	2	2	1	3	2	2	2	2	4	1
70005	38	110	0.001075921	51.8736496	57.64435959	5.770709991	55.83131846	1.391278444	6141.44503	70005	2	3	4	6	5	5	5	2	2	5	5	3	3	3	4	4	5	5	5	5	5	2	6	3	1	1	2	1	2	2	2	1	1	1	1	3	3	4	1
32738	126	713	0.006973925	37.42258835	49.40098953	11.97840118	45.53284267	2.583671004	32464.91682	32738	2	5	5	3	1	2	2	3	3	4	1	4	5	6	6	2	5	4	2	3	1	2	6	3	2	1	1	1	2	1	2	2	2	2	2	3	4	4	2
50323	30	232	0.002269216	42.92052078	53.85903168	10.93851089	47.24751788	3.142871548	10961.42415	50323	2	4	5	5	6	5	5	3	3	6	5	4	3	6	6	4	4	4	5	5	1	3	5	1	1	1	2	1	1	2	2	1	3	1	2	3	4	4	2
94110	58	64	0.00062599	51.04814148	55.44337845	4.395236969	53.45927501	1.073130049	3421.3936	94110	2	5	5	3	3	3	3	3	1	6	3	5	2	5	5	3	4	5	5	5	1	4	5	3	1	1	1	2	2	1	2	2	1	1	1	2	3	4	1
17821	100	3870	0.037852863	34.7268219	47.14751053	12.42068863	39.23021778	2.292441268	151820.9428	17821	2	6	6	6	6	3	1	1	1	6	1	4	4	6	6	4	2	6	6	6	2	1	6	4	1	2	1	2	1	2	2	1	1	1	4	4	5	5	1
60504	31	259	0.002533305	46.71788025	53.14461136	6.42673111	49.20147494	1.657636672	12743.18201	60504	2	4	4	5	3	3	3	1	1	5	1	5	5	5	5	1	5	1	1	3	2	3	6	1	1	2	1	2	2	1	2	2	1	1	1	1	3	4	2
30345	22	188	0.001838847	46.60429001	51.3021698	4.697879791	47.83116391	1.035822742	8992.258816	30345	2	5	4	3	2	3	4	3	3	6	6	1	1	3	3	1	1	3	4	4	1	6	6	2	1	1	1	2	1	2	1	2	1	1	2	2	4	4	1
94920	287	177	0.001731255	42.81604004	49.30735016	6.49131012	46.39391952	1.550513703	8211.723755	94920	2	6	6	6	6	6	6	6	6	6	6	6	4	6	6	6	6	6	6	6	1	4	6	3	1	2	2	2	2	2	1	2	3	3	3	3	3	5	2
61820	213	185	0.001809504	45.22888947	54.56613922	9.337249756	51.55400867	2.428897704	9537.491604	61820	2	4	3	4	5	5	5	2	2	6	1	3	5	5	5	3	4	5	5	5	3	3	6	2	1	1	2	2	1	1	2	2	2	2	2	3	5	4	2
54449	370	5132	0.050196613	35.90319061	49.45298004	13.54978943	39.94694564	2.456969182	205007.725	54449	2	6	6	6	6	6	6	5	5	6	2	6	6	6	6	6	6	6	6	6	3	4	3	4	1	1	2	1	1	1	1	1	1	1	2	5	5	5	2
43201	60	84	0.000821613	54.3808403	57.6851387	3.304298401	57.0322024	0.573009816	4790.705002	43201	2	6	5	5	4	2	3	2	2	2	4	2	3	5	5	3	4	3	5	3	1	2	5	2	1	1	1	2	2	1	2	2	5	5	4	4	5	2	2
13104	94	1386	0.013556607	35.09737015	46.42248154	11.32511139	39.43282204	2.737183151	54653.89135	13104	2	6	6	6	6	6	6	6	6	6	6	3	6	6	6	6	6	6	6	6	2	5	6	1	1	2	2	2	2	1	1	2	5	5	5	5	5	5	1
94960	163	159	0.001555195	36.27569962	48.56457138	12.28887177	45.35700089	2.4627088	7211.763142	94960	2	6	6	6	6	1	6	4	4	4	6	6	6	6	6	6	6	6	6	6	2	3	6	1	1	1	1	1	1	1	2	1	1	1	1	1	4	1	2
15243	204	85	0.000831394	47.19488144	49.57495117	2.380069733	48.14885613	0.576253363	4092.652771	15243	2	5	5	4	2	3	1	4	4	5	1	1	2	6	6	4	4	5	5	4	4	3	4	3	1	2	1	2	2	2	2	2	5	5	4	5	4	3	1
76426	54	3759	0.036767161	36.88665009	48.42721176	11.54056168	40.67186568	2.094264566	152885.5431	76426	2	6	5	6	6	6	5	2	2	5	5	4	3	6	6	6	4	4	5	6	1	6	6	3	1	1	2	2	2	1	1	2	4	4	3	4	4	4	2
20815	181	148	0.001447603	46.10855103	53.07648087	6.96792984	48.01449557	1.163957254	7106.145344	20815	2	6	6	3	3	1	1	1	1	6	1	5	6	6	6	1	5	5	3	3	2	3	5	3	1	2	2	2	1	2	1	2	2	2	3	5	5	5	2
77035	248	140	0.001369354	48.78858948	53.15483856	4.366249084	50.96572012	0.926165427	7135.200817	77035	2	5	5	6	6	6	6	1	1	6	6	6	6	6	6	1	5	5	4	4	3	3	4	4	1	2	1	2	2	2	1	2	1	1	5	5	5	5	1
66209	239	180	0.001760598	47.55968857	51.79761887	4.237930298	49.14337482	1.069200021	8845.807468	66209	2	4	4	4	5	5	5	5	5	5	4	4	2	4	4	4	4	3	5	3	3	3	3	5	2	2	2	1	1	2	2	1	2	2	3	3	4	4	1
37931	157	777	0.007599916	43.19672012	50.69892883	7.50220871	47.11850852	1.608250368	36611.08112	37931	2	4	3	5	5	5	6	3	4	3	4	5	6	6	5	5	5	5	5	0	2	3	5	4	1	2	2	2	2	2	2	2	1	1	3	4	4	4	1
22308	225	134	0.001310668	45.79061127	49.44659042	3.655979156	47.68103423	0.674239202	6389.258587	22308	2	6	6	5	5	6	5	6	6	6	1	5	3	6	6	5	6	5	5	5	5	4	6	2	1	2	1	1	2	2	1	2	1	1	1	4	5	5	2
94542	266	154	0.00150629	42.51828003	49.49533081	6.977050781	46.23625518	1.521031395	7120.383297	94542	2	6	4	5	6	3	4	2	3	4	5	1	1	6	5	6	5	1	5	5	2	3	6	2	1	1	2	2	2	1	2	2	1	1	1	1	3	1	2
48084	28	176	0.001721474	47.60741043	52.36758041	4.760169983	50.02627223	1.324310706	8804.623913	48084	2	5	5	5	4	5	5	5	5	4	4	4	3	4	5	5	5	5	5	5	5	4	6	3	1	1	2	1	1	2	2	1	2	2	3	3	4	4	1
19087	318	448	0.004381933	45.09030151	49.98582077	4.895519257	47.07555238	0.924506635	21089.84747	19087	2	5	5	5	6	5	6	2	2	5	1	3	3	6	6	5	5	6	5	5	1	6	6	4	1	2	2	2	2	1	1	2	2	2	4	4	4	4	1
95630	308	821	0.008030284	44.72723007	52.11938095	7.392150879	48.35177858	1.618606161	39696.81021	95630	2	4	3	5	5	3	2	2	2	5	5	4	2	3	6	3	3	4	5	5	2	4	1	4	1	2	1	1	1	2	2	1	1	2	2	4	5	5	1
83112	194	4027	0.039388496	29.3642807	36.12770844	6.763427734	30.95759456	0.772025216	124666.2333	83112	2	5	5	4	3	3	5	5	5	6	6	3	3	6	6	6	6	6	6	6	2	2	5	3	1	1	2	1	2	2	2	1	2	2	4	4	5	4	2
76201	161	139	0.001359573	47.42055893	53.19876862	5.778209686	50.37728399	1.322752919	7002.442474	76201	2	5	6	4	2	3	4	2	2	5	6	3	2	6	6	3	2	4	3	4	1	2	6	1	1	2	1	2	2	1	1	2	1	1	3	5	5	4	2
33145	72	62	0.000606428	52.59431076	58.02396011	5.429649353	56.81252615	0.864555218	3522.376621	33145	2	6	6	6	6	6	6	2	2	1	6	6	5	6	6	1	2	5	6	6	1	3	6	3	2	2	1	2	1	2	2	1	2	1	1	2	4	4	2
55901	170	896	0.008763867	38.30657959	53.43101883	15.12443924	44.979264	2.910582305	40301.42054	55901	2	5	5	5	5	5	3	3	3	6	6	6	3	6	6	6	6	4	6	4	1	2	6	2	1	2	1	2	1	2	1	2	1	1	4	4	4	4	1
60004	154	326	0.003188639	46.85731125	52.58016968	5.722858429	48.87805183	1.039987062	15934.2449	60004	2	6	6	6	6	6	6	6	6	6	6	6	6	6	6	6	6	6	6	6	2	3	6	1	1	1	2	2	2	1	2	2	1	1	4	5	5	5	1
85209	300	288	0.002816957	43.73189926	53.31269836	9.580799103	49.30902686	2.384948077	14200.99974	85209	2	4	4	5	5	5	5	1	1	4	1	4	4	5	5	5	3	2	5	4	1	3	5	2	1	1	1	2	1	1	2	2	1	1	1	3	4	4	1
23451	241	549	0.005369825	44.98231125	53.39453125	8.412220001	47.72591708	1.672442243	26201.52848	23451	2	6	5	6	6	6	3	1	3	1	1	6	6	6	6	6	6	6	6	6	1	1	6	1	1	1	2	1	1	2	1	2	4	1	5	5	5	5	1
6060	14	342	0.003345137	35.52779007	42.28131866	6.753528595	38.33786873	1.450258754	13111.55111	6060	2	5	5	5	4	3	3	3	3	5	6	4	3	5	5	5	4	4	4	4	2	1	4	3	2	2	1	1	1	2	2	1	3	3	4	4	5	4	1
95608	16	358	0.003501634	48.44554901	51.58124161	3.135692596	49.28941363	0.539465837	17645.61008	95608	2	2	2	6	6	6	6	1	1	5	1	3	2	3	5	5	6	1	6	6	1	2	5	2	1	1	1	1	2	1	1	2	1	1	1	2	4	5	2
87114	326	568	0.005555666	34.11046982	50.78075027	16.67028046	42.88838449	3.650699996	24360.60239	87114	2	5	5	5	4	5	4	4	5	5	5	4	5	5	5	5	5	5	5	5	1	3	5	2	2	2	1	1	2	1	2	1	3	3	3	4	5	5	2
39402	205	2235	0.021860762	34.77037811	54.19503021	19.4246521	43.39102303	4.22526185	96978.93646	39402	2	1	4	4	4	3	2	2	1	1	6	3	5	5	5	5	5	1	4	4	2	6	6	1	1	1	1	1	2	2	2	2	1	1	1	1	5	3	1
18017	171	464	0.004538431	45.46244049	51.96271896	6.500278473	47.94039442	1.234072668	22244.34301	18017	2	5	5	6	6	6	5	2	3	5	1	5	4	6	6	4	4	3	4	3	1	2	6	3	2	2	1	2	1	2	2	1	2	1	3	4	4	4	2
96145	55	1059	0.010358187	29.69123077	39.99840927	10.3071785	32.46141035	2.545030471	34376.63356	96145	2	6	6	6	6	6	4	1	1	5	5	5	5	5	5	5	5	5	5	5	1	6	6	1	1	2	2	2	1	2	1	2	2	2	2	2	2	2	1
84124	148	163	0.00159432	38.90156174	51.31090164	12.4093399	45.49347429	3.401878126	7415.43631	84124	2	5	4	4	6	6	4	2	2	1	1	5	6	6	6	6	3	2	5	5	2	3	6	3	1	2	2	1	1	2	2	1	2	2	2	4	5	3	1
94607	51	178	0.001741036	51.18016815	56.08129883	4.901130676	53.8400655	1.140856254	9583.531658	94607	2	6	5	6	6	4	6	3	1	1	5	3	2	6	6	1	1	6	6	6	1	3	6	4	1	2	1	2	2	1	1	2	2	2	4	4	5	5	2
45805	134	429	0.004196093	42.98965073	54.34880829	11.35915756	48.54873541	2.519678546	20827.40749	45805	2	5	5	5	6	5	4	4	3	5	5	4	5	5	5	4	4	4	5	5	2	3	5	2	1	1	2	2	1	2	2	1	2	2	2	2	4	4	2
94131	277	56	0.000547742	48.81040955	52.60821152	3.797801971	50.12218768	1.036835654	2806.84251	94131	2	5	5	6	6	5	5	5	3	5	5	5	6	6	6	6	3	5	6	6	2	4	5	4	1	2	2	2	2	2	1	2	2	2	2	4	4	4	1
2446	175	37	0.000361901	49.9850502	55.54195023	5.556900024	53.54062859	1.394547133	1981.003258	2446	2	5	4	5	5	4	4	2	2	5	2	4	4	6	5	1	3	4	3	3	1	1	4	4	1	2	1	1	1	1	1	1	1	1	1	1	1	1	1
10021	343	10	9.78E-05	54.8492012	56.18590164	1.336700439	55.51778297	0.531127806	555.1778297	10021	2	4	4	6	6	6	6	1	1	6	6	6	5	5	6	6	3	2	6	6	2	2	4	4	2	2	2	2	2	2	1	2	3	3	3	3	3	3	1
46033	84	492	0.004812302	46.61405182	50.8171196	4.20306778	47.78276509	0.680539846	23509.12042	46033	2	6	6	6	2	1	1	1	2	6	1	3	2	6	6	5	3	5	5	6	3	2	6	2	1	1	2	2	2	2	1	2	1	1	1	4	5	5	2
55311	201	521	0.005095954	43.31214905	50.43112183	7.118972778	46.32347762	1.351590938	24134.53184	55311	2	3	4	5	5	4	5	3	3	6	1	1	1	6	6	5	4	5	5	4	2	1	6	2	1	1	1	2	1	2	2	1	4	1	1	3	4	4	1
94116	125	66	0.000645553	48.54521942	51.12863922	2.5834198	49.77453717	0.797225203	3285.119453	94116	2	3	3	4	4	3	2	2	2	5	5	4	2	6	6	2	4	4	2	2	1	6	3	5	1	2	2	2	2	2	1	2	1	1	4	5	5	5	1
27012	221	1127	0.011023301	40.96035004	49.79835892	8.838008881	44.6390775	2.028568578	50308.24034	27012	2	5	5	5	5	5	5	3	3	4	1	5	1	6	6	5	5	5	5	5	5	4	6	3	1	2	1	2	1	2	2	1	1	1	3	4	4	4	1
13309	57	4303	0.04208808	33.48139954	43.38082123	9.899421692	36.20700975	1.73590773	155798.763	13309	2	6	6	6	5	5	6	3	3	3	3	4	5	6	6	6	4	4	6	6	3	3	5	3	1	2	2	2	1	2	1	2	4	2	2	4	5	5	2
80303	303	646	0.006318592	33.8003006	48.17628098	14.37598038	42.60989194	3.569763872	27525.99019	80303	2	5	6	3	5	5	3	1	1	4	1	5	3	5	6	3	4	3	3	5	2	6	5	3	2	1	2	1	1	1	2	1	2	2	2	2	5	5	2
80027	251	523	0.005115516	36.71654129	48.24874878	11.53220749	44.29663551	2.522331125	23167.14037	80027	2	4	1	4	6	6	1	1	1	5	5	5	4	6	6	6	6	4	6	5	1	3	5	2	1	1	2	2	2	1	2	2	1	1	1	1	1	3	2
80504	233	2924	0.028599941	36.10499954	46.23783875	10.1328392	41.59800974	1.814603178	121632.5805	80504	2	5	5	5	4	5	5	3	3	1	6	5	5	6	5	5	5	4	5	5	2	3	5	1	1	1	1	1	1	2	2	1	1	1	1	2	3	4	2
28270	118	331	0.003237545	47.15396118	52.33472061	5.18075943	48.5251001	0.915507059	16061.80813	28270	2	3	3	5	5	2	5	1	1	6	6	3	2	6	6	6	4	4	5	4	4	6	5	2	1	1	1	2	2	1	2	2	2	1	1	4	4	4	2
33133	220	101	0.000987891	48.99618912	57.33182144	8.335632324	51.86766309	2.229604908	5238.633972	33133	2	6	6	6	6	6	6	6	6	5	5	6	6	6	6	6	6	6	6	6	1	6	5	2	1	2	1	2	2	1	1	2	2	2	2	2	5	5	1
15057	362	1536	0.015023772	40.97640991	48.31303024	7.336620331	44.28077995	1.458399824	68015.278	15057	2	6	5	6	6	6	6	3	3	5	6	4	4	6	6	6	5	3	5	5	1	3	4	3	2	2	2	2	1	2	1	2	2	2	2	3	4	4	2
8816	130	597	0.005839318	44.9615097	49.77664185	4.815132141	47.03387392	0.942064639	28079.22273	8816	2	4	4	4	4	3	4	3	3	6	6	6	6	6	6	2	5	6	3	3	1	6	3	5	1	2	2	2	2	2	2	2	1	1	1	4	2	4	1
95687	310	1185	0.011590605	36.77548981	51.50091171	14.72542191	43.85963369	3.926739634	51973.66593	95687	2	6	6	6	6	5	5	5	5	4	6	6	4	6	6	4	6	6	4	4	4	4	5	3	1	2	1	1	1	1	2	1	2	2	2	2	5	4	1
46237	142	412	0.004029814	46.89347839	51.33491135	4.441432953	48.51860616	0.894681521	19989.66574	46237	2	4	4	5	5	5	5	2	3	4	4	5	5	5	5	4	4	4	4	5	1	2	5	3	1	1	2	2	1	2	1	2	2	2	3	4	4	4	2
29571	62	5022	0.049120692	35.67589188	48.7607193	13.08482742	39.0849252	2.821846081	196284.4944	29571	2	5	5	5	6	6	6	3	3	6	1	5	6	6	6	6	4	6	6	6	1	3	6	1	2	2	1	2	1	2	2	1	1	1	1	1	5	4	2
37130	345	1379	0.013488139	37.82862091	53.22703171	15.3984108	44.8150704	3.247055138	61799.98209	37130	2	6	5	5	5	5	5	2	2	4	5	5	1	5	5	1	1	4	5	5	5	4	5	2	1	1	1	2	2	2	1	2	1	1	1	2	4	3	1
60134	200	455	0.004450401	44.40016937	50.69023895	6.29006958	47.25268876	1.300674168	21499.97338	60134	2	2	4	4	1	1	1	2	2	1	5	4	4	5	5	2	4	4	5	4	1	6	5	3	2	2	1	2	1	2	2	1	2	2	2	2	4	4	1
27705	351	1162	0.01136564	36.82958984	53.58686829	16.75727844	46.24265878	3.091756459	53733.9695	27705	2	3	5	4	3	3	3	2	2	4	2	4	5	6	6	4	3	5	4	4	4	3	6	2	1	2	2	2	2	2	1	2	2	2	2	2	3	3	2
10012	119	10	9.78E-05	56.91376877	57.15739059	0.243621826	56.9996563	0.061392594	569.996563	10012	2	4	4	4	2	4	4	1	1	1	6	3	4	6	6	2	3	2	3	3	3	3	6	3	1	1	1	1	2	1	2	2	1	1	1	3	3	3	1
36830	33	2570	0.025137431	35.03841019	51.98086166	16.94245148	40.79601277	4.209355719	104845.7528	36830	2	5	5	5	5	5	5	5	5	5	5	5	5	5	5	5	5	5	5	5	1	2	6	2	1	2	2	2	1	2	1	2	1	1	4	4	5	5	2
75070	347	618	0.006044721	47.1192894	52.52212906	5.402839661	48.80770007	1.077394311	30163.15864	75070	2	2	2	4	4	5	5	2	2	4	1	3	3	5	5	5	5	4	4	4	2	3	5	2	2	2	1	2	2	2	1	2	3	3	4	4	4	4	2
28748	43	2226	0.021772732	33.09897995	46.41637039	13.31739044	37.14429273	2.695959004	82683.19563	28748	2	5	6	3	4	6	3	1	1	5	1	1	1	6	6	2	4	5	1	4	1	6	5	3	2	2	1	2	1	2	2	1	4	2	3	4	5	5	2
75034	250	1388	0.013576169	44.67676163	54.74285889	10.06609726	48.58475237	2.10444975	67435.6363	75034	2	5	5	5	4	4	3	3	3	4	4	4	5	6	5	4	4	4	4	5	1	3	6	1	1	2	2	2	2	1	1	2	2	2	2	2	4	4	1
87113	286	237	0.002318121	37.85364914	54.46340179	16.60975266	45.72525306	4.025070189	10836.88498	87113	2	4	4	5	5	4	4	3	3	5	5	5	6	6	6	5	2	5	5	5	1	6	5	2	2	2	2	1	1	1	1	1	1	1	4	4	5	5	1
60056	129	311	0.003041923	47.85515976	54.66780853	6.812648773	49.92681511	1.37172349	15527.2395	60056	2	6	6	4	4	6	4	2	2	6	6	6	1	6	6	1	3	5	3	6	2	2	6	2	1	2	2	2	2	2	2	2	1	1	4	4	3	5	1
8801	110	465	0.004548212	37.21274948	44.69406128	7.481311798	41.60362707	1.725622484	19345.68659	8801	2	6	6	5	6	6	5	3	3	4	6	5	3	6	6	6	6	4	5	5	1	6	5	2	1	2	2	1	1	2	2	1	2	2	3	4	4	4	1
19348	188	1047	0.010240813	38.76324081	47.7736702	9.010429382	44.26842014	1.582536973	46349.03589	19348	2	4	4	5	6	6	5	0	4	5	5	2	5	6	5	3	4	3	5	5	3	3	5	2	1	1	2	2	1	1	2	2	4	5	4	4	5	4	1
33584	212	536	0.00524267	47.35572815	51.60361862	4.247890472	48.98816625	0.781640958	26257.65711	33584	2	3	5	4	3	4	1	1	1	3	1	5	4	6	6	4	4	4	3	5	2	3	6	1	2	1	2	1	1	2	2	1	1	1	2	2	5	5	1
94965	123	370	0.003619008	36.98786926	49.01192093	12.02405167	43.5069274	3.354679476	16097.56314	94965	2	6	6	6	6	6	1	6	6	6	6	6	6	6	6	6	6	6	6	6	5	2	2	5	1	1	2	2	2	2	1	2	3	3	3	3	4	4	1
39042	17	5654	0.055302348	34.58298111	51.17424011	16.591259	39.27403245	3.782281347	222055.3795	39042	2	6	6	6	6	6	6	6	6	6	6	6	6	6	6	6	6	6	6	6	1	2	6	1	1	2	2	2	2	1	1	2	2	2	2	2	2	2	1
77081	264	79	0.000772707	52.45999146	56.45355988	3.99356842	55.06646096	0.957411307	4350.250416	77081	2	4	4	5	1	6	6	1	1	1	1	3	5	6	5	3	1	5	4	5	1	6	6	2	1	2	2	2	2	2	1	2	1	1	1	1	5	3	2
73072	289	1397	0.013664199	38.10443115	54.71392822	16.60949707	46.0858102	2.73834802	64381.87684	73072	2	6	5	6	4	4	3	1	1	4	1	6	4	5	5	3	2	3	6	6	1	2	4	3	1	1	2	1	2	2	2	2	4	3	3	4	5	5	2
94121	135	85	0.000831394	48.32896042	51.07041168	2.741451263	49.55670714	0.790347064	4212.320107	94121	2	6	6	6	6	6	6	5	5	6	6	6	6	6	6	4	6	6	6	6	2	3	6	1	1	1	2	2	2	1	2	2	5	4	3	4	5	3	2
75074	291	421	0.004117844	47.3759613	54.06509018	6.689128876	49.47782368	1.766360842	20830.16377	75074	2	5	5	6	6	6	6	4	4	6	6	6	4	6	6	6	6	6	6	6	1	6	6	4	1	1	1	2	1	1	2	1	2	2	2	2	5	5	2
61801	73	148	0.001447603	46.10404968	54.1006813	7.996631622	49.78112981	2.090987931	7367.607212	61801	2	5	5	3	3	4	2	1	1	6	1	6	3	6	6	2	4	5	3	4	2	2	6	5	2	2	1	2	1	1	2	1	4	2	1	3	4	3	2
94521	270	356	0.003482072	40.68236923	49.78533936	9.102970123	45.8806825	2.356103874	16333.52297	94521	2	5	5	5	4	5	2	2	2	5	6	5	5	5	6	5	2	4	4	3	1	2	6	2	1	1	1	1	1	2	2	1	2	2	3	4	5	3	1
49080	208	2326	0.022750842	35.74021149	47.88568878	12.14547729	39.85491093	2.26437389	92702.52282	49080	2	5	5	4	2	4	2	2	2	5	1	5	3	6	6	2	4	4	4	4	1	3	3	5	1	1	1	2	2	1	2	1	2	2	4	4	5	5	1
94085	332	96	0.000938986	49.17208862	54.30957031	5.137481689	52.19694038	1.322864955	5010.906277	94085	2	5	4	6	1	3	1	1	1	6	6	5	2	6	6	3	1	1	3	3	1	6	6	3	2	1	1	1	1	2	2	1	1	1	3	4	5	5	2
10579	104	969	0.009477887	35.10007095	43.45249939	8.352428436	38.64818913	1.917266135	37450.09527	10579	2	6	6	6	6	6	6	6	6	6	6	6	6	6	6	6	6	6	6	6	5	5	6	3	1	2	2	2	2	2	1	2	1	1	1	1	5	5	2
1002	106	1636	0.016001882	33.72129822	48.34037018	14.61907196	38.38699747	3.54363393	62801.12787	1002	2	4	4	2	3	1	1	1	1	1	1	1	5	6	2	2	4	2	1	1	1	2	4	3	1	1	1	1	2	2	2	1	3	2	2	4	4	4	2
98155	4	264	0.002582211	48.72069931	52.34143829	3.620738983	50.28352986	0.850149858	13274.85188	98155	2	5	5	5	4	5	3	2	2	4	4	5	3	4	5	5	5	4	4	4	5	3	4	3	1	2	1	2	1	2	2	1	2	1	2	3	4	3	2
8003	27	314	0.003071266	46.61782837	50.21123123	3.593402863	47.76679221	0.729112528	14998.77275	8003	2	6	6	6	6	6	6	4	4	6	1	6	4	6	6	6	6	3	6	6	0	0	0	0	1	1	2	2	2	1	2	2	0	0	0	0	0	0	0
32210	198	636	0.006220781	46.51028824	52.51791	6.007621765	49.00840885	1.168495563	31169.34803	32210	2	5	5	6	5	5	6	5	4	5	5	4	3	5	5	5	4	4	5	4	3	5	5	3	2	2	1	2	1	2	2	1	2	1	3	3	5	4	1
12590	354	997	0.009751758	38.62802887	49.12010956	10.49208069	44.49637084	1.776273998	44362.88173	12590	2	6	6	6	6	6	6	4	4	6	6	6	3	6	6	6	6	6	6	6	2	2	5	3	1	1	2	1	1	2	2	1	2	2	3	4	5	5	2
78735	357	516	0.005047048	42.67192078	53.08621979	10.41429901	47.28132902	2.057862509	24397.16578	78735	2	5	5	5	5	5	5	4	5	5	5	5	5	6	5	5	5	5	5	5	1	3	6	2	1	1	1	1	1	1	1	1	4	4	4	4	5	4	2
19026	185	101	0.000987891	47.6020813	51.16117096	3.559089661	48.69736009	0.818347325	4918.433369	19026	2	5	5	6	4	6	6	4	5	5	3	3	3	6	6	6	5	5	5	5	1	6	5	4	1	2	2	2	2	1	2	2	4	3	3	3	4	4	1
77459	267	849	0.008304155	43.93341064	53.8916893	9.958278656	47.95371233	1.496084489	40712.70177	77459	2	4	5	3	4	4	4	3	3	4	3	4	5	4	4	4	5	4	4	5	1	2	4	3	1	1	2	1	2	2	2	2	3	3	3	4	5	4	2
48374	115	260	0.002543086	44.8706398	48.90634918	4.035709381	46.43234651	0.76732739	12072.41009	48374	2	5	4	6	6	3	2	2	5	5	5	2	2	6	6	6	4	4	4	3	5	4	3	5	1	1	2	2	1	2	1	2	1	1	2	3	4	4	2
14625	353	230	0.002249653	46.88576889	51.76305008	4.877281189	48.7306879	0.906316897	11208.05822	14625	2	5	4	3	5	5	5	2	2	5	1	4	4	6	6	3	3	4	4	4	3	6	5	3	1	2	2	1	1	2	2	1	2	2	3	4	4	4	1
13066	317	443	0.004333028	39.37689972	48.90505981	9.528160095	43.956739	1.965284457	19472.83538	13066	2	6	5	6	5	5	6	4	4	5	5	5	2	6	5	6	4	5	6	6	2	3	5	4	1	2	2	2	1	1	1	2	1	1	1	1	5	5	2
63005	226	1003	0.009810445	40.32262039	49.61906815	9.296447754	45.69861101	2.097408304	45835.70684	63005	2	3	4	5	1	6	5	1	1	5	5	5	4	6	6	2	3	3	3	3	1	2	6	1	1	2	1	2	1	2	2	1	1	1	4	4	5	4	1
61073	216	804	0.007864006	40.8162384	48.45433044	7.638092041	44.66956438	1.511866823	35914.32976	61073	2	3	6	6	1	1	1	1	1	1	1	6	3	6	6	6	3	1	4	3	5	4	6	2	1	2	2	2	1	2	2	2	1	1	1	1	5	5	1
32068	70	2519	0.024638595	35.66762924	49.1614418	13.49381256	43.29208866	3.420575399	109052.7713	32068	2	6	6	6	6	6	6	1	1	5	3	5	6	6	6	5	4	5	5	5	1	2	6	2	1	1	1	1	2	1	2	2	2	2	1	1	4	4	2
94130	48	22	0.000215184	48.07894897	50.79578018	2.716831207	48.86523576	0.768078516	1075.035187	94130	2	6	5	6	6	6	5	5	5	6	5	4	4	6	6	4	5	6	5	6	2	3	6	2	1	2	2	2	2	1	1	2	2	2	5	5	5	4	1
94133	278	24	0.000234746	49.58198166	54.15018082	4.568199158	52.2128485	1.162699555	1253.108364	94133	2	4	5	5	5	3	5	2	2	6	1	3	4	6	6	4	4	4	5	5	5	3	5	2	1	2	2	1	1	2	2	1	1	1	5	5	5	5	1
87144	96	2321	0.022701937	30.5374794	43.41973877	12.88225937	35.33251289	2.953869609	82006.76242	87144	2	6	6	6	6	6	6	4	4	6	6	5	2	6	6	6	6	6	6	6	1	3	5	2	1	2	1	2	2	2	2	2	2	2	2	3	5	4	1
91001	165	208	0.002034469	42.01192093	49.03939056	7.027469635	45.80953776	1.644799371	9528.383854	91001	2	6	6	6	3	6	4	2	2	2	6	6	3	5	6	2	3	2	4	6	1	6	6	2	1	1	1	1	2	2	2	1	2	1	2	3	4	4	2
95631	53	4204	0.041119751	30.35148048	40.84257889	10.4910984	33.36794101	1.063316937	140278.824	95631	2	6	5	6	6	6	6	3	3	6	2	6	5	6	6	6	6	4	6	6	2	3	5	2	2	2	1	2	2	1	1	2	1	1	1	1	4	5	1
19020	184	513	0.005017705	46.14844131	50.26662064	4.118179321	47.87081132	0.848428889	24557.72621	19020	2	6	6	5	6	5	5	3	3	5	5	4	5	5	6	5	5	5	6	5	1	6	6	3	1	1	1	1	2	1	2	2	1	1	3	4	5	5	2
73008	78	215	0.002102937	47.89582062	55.67630005	7.780479431	50.60823357	1.740483574	10880.77022	73008	2	6	5	6	6	6	3	3	3	6	6	5	5	6	6	5	5	6	5	5	2	2	6	3	2	2	2	2	2	1	1	2	3	3	2	2	5	5	1
37129	34	2200	0.021518423	38.94569016	53.74100113	14.79531097	45.95163908	2.707205494	101093.606	37129	2	2	2	2	2	2	2	2	2	4	2	2	2	6	2	2	2	2	2	2	1	2	4	3	1	1	1	1	2	1	2	2	2	2	2	4	4	4	2
55391	179	841	0.008225906	42.55775833	49.33480072	6.777042389	44.89242719	1.361645908	37754.53127	55391	2	5	5	5	1	5	4	1	1	5	1	5	6	6	6	2	3	2	3	4	1	2	4	4	1	2	1	1	1	2	2	1	1	1	1	2	4	3	2
75202	138	17	0.000166279	53.42734909	56.96699142	3.539642334	56.23809792	0.979659896	956.0476646	75202	2	5	5	3	2	1	1	1	1	1	1	5	2	6	6	2	4	4	2	5	1	2	6	2	1	2	2	2	1	1	1	2	1	1	3	4	4	4	1
95134	292	271	0.002650679	47.48894119	54.81867981	7.329738617	50.33661794	2.212911389	13641.22346	95134	2	5	5	6	6	6	6	4	4	6	3	5	4	6	6	4	6	4	5	6	2	5	6	1	1	2	1	2	2	2	2	2	1	2	2	2	4	3	2
[truncated: 29 more columns]
